# Supplementary material for: 2,3-Tri­methyl­ene-7,8-di­hydro­pyrrolo­[1,2-a]thieno[2,3-d]pyrimidin-4(6H)-one
Source: Acta Crystallogr Sect E Struct Rep Online. 2013 Jul 10;69(Pt 8):o1224. doi: 10.1107/S1600536813017935 (PMC3793729; doi:10.1107/S1600536813017935)
Supplement: Supplementary file 1 [file e-69-o1224-sup1.cif]

##############################################################################
#                                                                            #
# This CIF contains the data in a paper accepted for publication in          #
# Acta Crystallographica Section E. It conforms to the requirements of       #
# Notes for Authors for Acta Crystallographica Section E, and has been       #
# peer reviewed under the auspices of the IUCr Commission on Journals.       #
#                                                                            #
# Full details of the Crystallographic Information File format               #
# are given in the paper "The Crystallographic Information File (CIF):       #
# a New Standard Archive File for Crystallography" by S. R. Hall, F. H.      #
# Allen and I. D. Brown [Acta Cryst. (1991), A47, 655-685].                  #
#                                                                            #
# The current version of the core CIF dictionary is obtainable from          #
# ftp://ftp.iucr.org/pub/cif_core.dic.                                       #
#                                                                            #
# Software is freely available for graphical display of the structure(s)     #
# in this CIF. For information consult the CIF software page                 #
# http://www.iucr.org/resources/cif/software.                                #
#                                                                            #
# This file may be used for bona fide research purposes within the           #
# scientific community so long as proper attribution is given to the journal # 
# article from which it was obtained.                                        #
#                                                                            #
##############################################################################
data_I
_audit_creation_method     SHELXL-97
_chemical_name_systematic
;\
15-Thia-2,7-diazatetracyclo[7.6.0.0^3,7^.0^10,14^]pentadeca-\
1(9),2,10(14)-trien-8-one
;
_chemical_name_common
;
2,3-Trimethylene-7,8-dihydropyrrolo[1,2-<i>a</i>]thieno[2,3-<i>d</i>]
pyrimidin-4(6<i>H</i>)-one
;
_chemical_formula_moiety     'C12 H12 N2 O S'
_chemical_formula_sum     'C12 H12 N2 O S'
_chemical_formula_iupac     'C12 H12 N2 O S'
_chemical_formula_weight     232.30
_chemical_melting_point     475.0(10)
_symmetry_cell_setting     monoclinic
_symmetry_space_group_name_H-M     'P 21/c'
_symmetry_space_group_name_Hall     '-P 2ybc'
loop_
    _symmetry_equiv_pos_as_xyz
    'x, y, z'
    '-x, y+1/2, -z+1/2'
    '-x, -y, -z'
    'x, -y-1/2, z-1/2'
_cell_length_a     10.181(2)
_cell_length_b     12.163(2)
_cell_length_c     8.8624(18)
_cell_angle_alpha     90.00
_cell_angle_beta     100.17(3)
_cell_angle_gamma     90.00
_cell_volume     1080.2(4)
_cell_formula_units_Z     4
_cell_measurement_reflns_used     3341
_cell_measurement_theta_min     3.6277
_cell_measurement_theta_max     75.4882
_cell_measurement_temperature     292(2)
_exptl_crystal_description     prismatic
_exptl_crystal_colour     'light yellow'
_exptl_crystal_size_max     0.20
_exptl_crystal_size_mid     0.17
_exptl_crystal_size_min     0.15
_exptl_crystal_density_diffrn     1.428
_exptl_crystal_density_meas     ?
_exptl_crystal_density_method     'not measured'
_exptl_crystal_F_000     488
_exptl_absorpt_coefficient_mu     2.483
_exptl_absorpt_correction_type     multi-scan
_exptl_absorpt_process_details
;
(CrysAlis PRO; Oxford Diffraction, 2009)
;
_exptl_absorpt_correction_T_min     0.639
_exptl_absorpt_correction_T_max     0.689
_exptl_special_details
;
;
_diffrn_ambient_temperature     292(2)
_diffrn_radiation_type     'Cu K\a'
_diffrn_radiation_wavelength     1.54184
_diffrn_radiation_source     'Enhance (Cu) X-ray Source'
_diffrn_radiation_monochromator     'graphite'
_diffrn_measurement_device_type     'Oxford Diffraction Xcalibur Ruby'
_diffrn_measurement_method     '\w scans'
_diffrn_detector_area_resol_mean     10.2576
_diffrn_reflns_number     5655
_diffrn_reflns_av_R_equivalents     0.0221
_diffrn_reflns_av_sigmaI/netI     0.0196
_diffrn_reflns_theta_min     4.41
_diffrn_reflns_theta_max     75.70
_diffrn_reflns_theta_full     75.70
_diffrn_measured_fraction_theta_max     0.992
_diffrn_measured_fraction_theta_full     0.992
_diffrn_reflns_limit_h_min     -12
_diffrn_reflns_limit_h_max     12
_diffrn_reflns_limit_k_min     -15
_diffrn_reflns_limit_k_max     14
_diffrn_reflns_limit_l_min     -9
_diffrn_reflns_limit_l_max     11
_diffrn_standards_number     0
_diffrn_standards_interval_count     .
_diffrn_standards_interval_time     .
_diffrn_standards_decay_%     ?
_refine_special_details
;
Refinement of <i>F</i>^2^ against ALL reflections. The weighted <i>R</i>-factor
<i>wR</i> and goodness of fit <i>S</i> are based on <i>F</i>^2^, conventional
<i>R</i>-factors <i>R</i> are based on <i>F</i>, with <i>F</i> set to zero for
negative <i>F</i>^2^. The threshold expression of <i>F</i>^2^ >
\s(<i>F</i>^2^) is used only for calculating <i>R</i>-factors(gt) <i>etc</i>.
and is not relevant to the choice of reflections for refinement.
<i>R</i>-factors based on <i>F</i>^2^ are statistically about twice as large
as those based on <i>F</i>, and <i>R</i>- factors based on ALL data will be
even larger.
;
_reflns_number_total     2225
_reflns_number_gt     1874
_reflns_threshold_expression     I>2\s(I)
_refine_ls_structure_factor_coef     Fsqd
_refine_ls_matrix_type     full
_refine_ls_R_factor_all     0.0492
_refine_ls_R_factor_gt     0.0415
_refine_ls_wR_factor_gt     0.1178
_refine_ls_wR_factor_ref     0.1243
_refine_ls_goodness_of_fit_ref     1.062
_refine_ls_restrained_S_all     1.062
_refine_ls_number_reflns     2225
_refine_ls_number_parameters     145
_refine_ls_number_restraints     0
_refine_ls_hydrogen_treatment     constr
_refine_ls_weighting_scheme     calc
_refine_ls_weighting_details
         'calc w=1/[\s^2^(Fo^2^)+(0.0783P)^2^+0.1555P] where P=(Fo^2^+2Fc^2^)/3'
_atom_sites_solution_hydrogens     geom
_atom_sites_solution_primary     direct
_atom_sites_solution_secondary     difmap
_refine_ls_shift/su_max     0.000
_refine_ls_shift/su_mean     0.000
_refine_diff_density_max     0.245
_refine_diff_density_min     -0.204
loop_
    _atom_type_symbol
    _atom_type_description
    _atom_type_scat_dispersion_real
    _atom_type_scat_dispersion_imag
    _atom_type_scat_source
    'C' 'C' 0.0181 0.0091
                         'International Tables Vol C Tables 4.2.6.8 and 6.1.1.4'
    'H' 'H' 0.0000 0.0000
                         'International Tables Vol C Tables 4.2.6.8 and 6.1.1.4'
    'N' 'N' 0.0311 0.0180
                         'International Tables Vol C Tables 4.2.6.8 and 6.1.1.4'
    'O' 'O' 0.0492 0.0322
                         'International Tables Vol C Tables 4.2.6.8 and 6.1.1.4'
    'S' 'S' 0.3331 0.5567
                         'International Tables Vol C Tables 4.2.6.8 and 6.1.1.4'
_computing_data_collection
;
CrysAlis PRO (Oxford Diffraction, 2009)
;
_computing_cell_refinement
;
CrysAlis PRO (Oxford Diffraction, 2009)
;
_computing_data_reduction
;
CrysAlis PRO (Oxford Diffraction, 2009)
;
_computing_structure_solution     'SHELXS97 (Sheldrick, 2008)'
_computing_structure_refinement     'SHELXL97 (Sheldrick, 2008)'
_computing_molecular_graphics     'XP in SHELXTL (Sheldrick, 2008)'
_computing_publication_material
    'SHELXTL (Sheldrick, 2008), PLATON (Spek, 2009) and publCIF (Westrip, 2010)'
loop_
    _atom_site_type_symbol
    _atom_site_label
    _atom_site_fract_x
    _atom_site_fract_y
    _atom_site_fract_z
    _atom_site_U_iso_or_equiv
    _atom_site_adp_type
    _atom_site_calc_flag
    _atom_site_refinement_flags
    _atom_site_occupancy
    _atom_site_symmetry_multiplicity
    _atom_site_disorder_assembly
    _atom_site_disorder_group
    S S1 0.30220(5) 0.15857(4) 0.11554(6) 0.05357(19) Uani d . 1 1 . .
    O O1 0.23418(14) 0.55482(10) -0.02313(17) 0.0605(4) Uani d . 1 1 . .
    N N5 0.08460(14) 0.42802(12) -0.13884(16) 0.0443(3) Uani d . 1 1 . .
    N N9 0.09373(15) 0.23714(13) -0.08909(19) 0.0531(4) Uani d . 1 1 . .
    C C2 0.41506(17) 0.25495(15) 0.2035(2) 0.0463(4) Uani d . 1 1 . .
    C C3 0.38380(17) 0.35900(14) 0.15532(19) 0.0436(4) Uani d . 1 1 . .
    C C3A 0.26442(16) 0.36454(13) 0.04359(18) 0.0417(4) Uani d . 1 1 . .
    C C4 0.19968(16) 0.45820(14) -0.03696(19) 0.0439(4) Uani d . 1 1 . .
    C C6 0.0044(2) 0.50792(17) -0.2400(2) 0.0543(4) Uani d . 1 1 . .
    H H6A 0.0578 0.5446 -0.3053 0.065 Uiso calc R 1 1 . .
    H H6B -0.0338 0.5627 -0.1810 0.065 Uiso calc R 1 1 . .
    C C7 -0.1031(3) 0.4386(2) -0.3334(3) 0.0831(8) Uani d . 1 1 . .
    H H7A -0.1903 0.4673 -0.3247 0.100 Uiso calc R 1 1 . .
    H H7B -0.0942 0.4403 -0.4405 0.100 Uiso calc R 1 1 . .
    C C8 -0.0894(2) 0.3233(2) -0.2749(3) 0.0686(6) Uani d . 1 1 . .
    H H8A -0.0839 0.2721 -0.3575 0.082 Uiso calc R 1 1 . .
    H H8B -0.1647 0.3033 -0.2272 0.082 Uiso calc R 1 1 . .
    C C8A 0.03749(18) 0.32290(16) -0.1596(2) 0.0485(4) Uani d . 1 1 . .
    C C9A 0.20876(16) 0.26112(14) 0.0111(2) 0.0451(4) Uani d . 1 1 . .
    C C10 0.5408(2) 0.24589(17) 0.3183(2) 0.0588(5) Uani d . 1 1 . .
    H H10A 0.6061 0.2001 0.2806 0.071 Uiso calc R 1 1 . .
    H H10B 0.5240 0.2165 0.4148 0.071 Uiso calc R 1 1 . .
    C C11 0.5869(2) 0.36625(19) 0.3350(3) 0.0713(6) Uani d . 1 1 . .
    H H11A 0.5949 0.3891 0.4411 0.086 Uiso calc R 1 1 . .
    H H11B 0.6737 0.3735 0.3052 0.086 Uiso calc R 1 1 . .
    C C12 0.4854(2) 0.43942(16) 0.2330(2) 0.0571(5) Uani d . 1 1 . .
    H H12A 0.4453 0.4918 0.2938 0.069 Uiso calc R 1 1 . .
    H H12B 0.5268 0.4790 0.1587 0.069 Uiso calc R 1 1 . .
loop_
    _atom_site_aniso_label
    _atom_site_aniso_U_11
    _atom_site_aniso_U_22
    _atom_site_aniso_U_33
    _atom_site_aniso_U_12
    _atom_site_aniso_U_13
    _atom_site_aniso_U_23
    S1 0.0499(3) 0.0376(3) 0.0673(3) -0.00227(17) -0.0058(2) 0.00621(18)
    O1 0.0616(8) 0.0397(7) 0.0736(9) -0.0042(6) -0.0058(7) 0.0034(6)
    N5 0.0413(7) 0.0445(8) 0.0446(7) 0.0029(6) 0.0010(6) 0.0028(6)
    N9 0.0455(8) 0.0439(8) 0.0636(9) -0.0057(6) -0.0080(7) -0.0022(7)
    C2 0.0415(8) 0.0443(9) 0.0501(9) -0.0001(7) -0.0002(7) 0.0022(7)
    C3 0.0412(8) 0.0415(8) 0.0461(8) -0.0018(6) 0.0019(7) -0.0006(7)
    C3A 0.0401(8) 0.0387(8) 0.0443(8) -0.0013(6) 0.0021(6) -0.0012(7)
    C4 0.0425(8) 0.0412(8) 0.0459(9) -0.0004(6) 0.0024(6) 0.0003(7)
    C6 0.0516(9) 0.0579(11) 0.0499(9) 0.0109(8) -0.0002(7) 0.0097(8)
    C7 0.0787(16) 0.0799(18) 0.0743(15) -0.0024(13) -0.0312(12) 0.0092(13)
    C8 0.0481(11) 0.0695(14) 0.0780(14) -0.0021(9) -0.0167(10) -0.0014(11)
    C8A 0.0404(8) 0.0516(10) 0.0501(9) -0.0021(7) -0.0011(7) -0.0034(7)
    C9A 0.0420(8) 0.0392(8) 0.0517(9) -0.0009(7) 0.0013(7) 0.0002(7)
    C10 0.0482(10) 0.0584(12) 0.0631(11) 0.0020(8) -0.0086(8) 0.0058(9)
    C11 0.0600(12) 0.0613(13) 0.0799(14) -0.0044(10) -0.0226(11) 0.0019(11)
    C12 0.0504(10) 0.0495(10) 0.0640(11) -0.0065(8) -0.0101(8) -0.0023(8)
_geom_special_details
;
All e.s.d.'s (except the e.s.d. in the dihedral angle between two l.s. planes)
are estimated using the full covariance matrix. The cell e.s.d.'s are taken
into account individually in the estimation of e.s.d.'s in distances, angles
and torsion angles; correlations between e.s.d.'s in cell parameters are only
used when they are defined by crystal symmetry. An approximate (isotropic)
treatment of cell e.s.d.'s is used for estimating e.s.d.'s involving l.s.
planes.
;
loop_
    _geom_bond_atom_site_label_1
    _geom_bond_atom_site_label_2
    _geom_bond_site_symmetry_2
    _geom_bond_distance
    _geom_bond_publ_flag
    S1 C2 . 1.7278(18) ?
    S1 C9A . 1.7339(18) ?
    O1 C4 . 1.226(2) ?
    N5 C8A . 1.367(2) ?
    N5 C4 . 1.396(2) ?
    N5 C6 . 1.468(2) ?
    N9 C8A . 1.296(2) ?
    N9 C9A . 1.371(2) ?
    C2 C3 . 1.355(2) ?
    C2 C10 . 1.492(2) ?
    C3 C3A . 1.427(2) ?
    C3 C12 . 1.500(2) ?
    C3A C9A . 1.389(2) ?
    C3A C4 . 1.441(2) ?
    C6 C7 . 1.508(3) ?
    C6 H6A . 0.9700 ?
    C6 H6B . 0.9700 ?
    C7 C8 . 1.493(3) ?
    C7 H7A . 0.9700 ?
    C7 H7B . 0.9700 ?
    C8 C8A . 1.499(2) ?
    C8 H8A . 0.9700 ?
    C8 H8B . 0.9700 ?
    C10 C11 . 1.536(3) ?
    C10 H10A . 0.9700 ?
    C10 H10B . 0.9700 ?
    C11 C12 . 1.532(3) ?
    C11 H11A . 0.9700 ?
    C11 H11B . 0.9700 ?
    C12 H12A . 0.9700 ?
    C12 H12B . 0.9700 ?
loop_
    _geom_angle_atom_site_label_1
    _geom_angle_atom_site_label_2
    _geom_angle_atom_site_label_3
    _geom_angle_site_symmetry_1
    _geom_angle_site_symmetry_3
    _geom_angle
    _geom_angle_publ_flag
    C2 S1 C9A . . 90.63(9) ?
    C8A N5 C4 . . 124.57(15) ?
    C8A N5 C6 . . 113.15(15) ?
    C4 N5 C6 . . 122.23(16) ?
    C8A N9 C9A . . 113.28(15) ?
    C3 C2 C10 . . 114.15(16) ?
    C3 C2 S1 . . 113.02(13) ?
    C10 C2 S1 . . 132.81(14) ?
    C2 C3 C3A . . 112.72(15) ?
    C2 C3 C12 . . 111.10(15) ?
    C3A C3 C12 . . 136.18(16) ?
    C9A C3A C3 . . 111.55(14) ?
    C9A C3A C4 . . 118.64(15) ?
    C3 C3A C4 . . 129.80(15) ?
    O1 C4 N5 . . 120.62(16) ?
    O1 C4 C3A . . 127.61(16) ?
    N5 C4 C3A . . 111.77(15) ?
    N5 C6 C7 . . 103.66(17) ?
    N5 C6 H6A . . 111.0 ?
    C7 C6 H6A . . 111.0 ?
    N5 C6 H6B . . 111.0 ?
    C7 C6 H6B . . 111.0 ?
    H6A C6 H6B . . 109.0 ?
    C8 C7 C6 . . 108.70(17) ?
    C8 C7 H7A . . 109.9 ?
    C6 C7 H7A . . 109.9 ?
    C8 C7 H7B . . 109.9 ?
    C6 C7 H7B . . 109.9 ?
    H7A C7 H7B . . 108.3 ?
    C7 C8 C8A . . 104.84(17) ?
    C7 C8 H8A . . 110.8 ?
    C8A C8 H8A . . 110.8 ?
    C7 C8 H8B . . 110.8 ?
    C8A C8 H8B . . 110.8 ?
    H8A C8 H8B . . 108.9 ?
    N9 C8A N5 . . 125.00(16) ?
    N9 C8A C8 . . 125.83(17) ?
    N5 C8A C8 . . 109.16(16) ?
    N9 C9A C3A . . 126.71(15) ?
    N9 C9A S1 . . 121.22(13) ?
    C3A C9A S1 . . 112.07(12) ?
    C2 C10 C11 . . 101.88(15) ?
    C2 C10 H10A . . 111.4 ?
    C11 C10 H10A . . 111.4 ?
    C2 C10 H10B . . 111.4 ?
    C11 C10 H10B . . 111.4 ?
    H10A C10 H10B . . 109.3 ?
    C12 C11 C10 . . 109.51(16) ?
    C12 C11 H11A . . 109.8 ?
    C10 C11 H11A . . 109.8 ?
    C12 C11 H11B . . 109.8 ?
    C10 C11 H11B . . 109.8 ?
    H11A C11 H11B . . 108.2 ?
    C3 C12 C11 . . 103.34(16) ?
    C3 C12 H12A . . 111.1 ?
    C11 C12 H12A . . 111.1 ?
    C3 C12 H12B . . 111.1 ?
    C11 C12 H12B . . 111.1 ?
    H12A C12 H12B . . 109.1 ?
loop_
    _geom_torsion_atom_site_label_1
    _geom_torsion_atom_site_label_2
    _geom_torsion_atom_site_label_3
    _geom_torsion_atom_site_label_4
    _geom_torsion_site_symmetry_1
    _geom_torsion_site_symmetry_2
    _geom_torsion_site_symmetry_3
    _geom_torsion_site_symmetry_4
    _geom_torsion
    _geom_torsion_publ_flag
    C9A S1 C2 C3 . . . . -0.38(15) ?
    C9A S1 C2 C10 . . . . -178.7(2) ?
    C10 C2 C3 C3A . . . . 178.91(16) ?
    S1 C2 C3 C3A . . . . 0.3(2) ?
    C10 C2 C3 C12 . . . . -0.5(2) ?
    S1 C2 C3 C12 . . . . -179.19(14) ?
    C2 C3 C3A C9A . . . . 0.0(2) ?
    C12 C3 C3A C9A . . . . 179.3(2) ?
    C2 C3 C3A C4 . . . . -178.74(17) ?
    C12 C3 C3A C4 . . . . 0.5(4) ?
    C8A N5 C4 O1 . . . . -178.76(18) ?
    C6 N5 C4 O1 . . . . 3.7(3) ?
    C8A N5 C4 C3A . . . . 0.6(2) ?
    C6 N5 C4 C3A . . . . -176.96(15) ?
    C9A C3A C4 O1 . . . . 179.91(18) ?
    C3 C3A C4 O1 . . . . -1.4(3) ?
    C9A C3A C4 N5 . . . . 0.6(2) ?
    C3 C3A C4 N5 . . . . 179.35(17) ?
    C8A N5 C6 C7 . . . . -0.8(2) ?
    C4 N5 C6 C7 . . . . 177.02(18) ?
    N5 C6 C7 C8 . . . . 4.9(3) ?
    C6 C7 C8 C8A . . . . -6.9(3) ?
    C9A N9 C8A N5 . . . . -0.2(3) ?
    C9A N9 C8A C8 . . . . -179.6(2) ?
    C4 N5 C8A N9 . . . . -0.8(3) ?
    C6 N5 C8A N9 . . . . 176.90(19) ?
    C4 N5 C8A C8 . . . . 178.62(17) ?
    C6 N5 C8A C8 . . . . -3.7(2) ?
    C7 C8 C8A N9 . . . . -174.1(2) ?
    C7 C8 C8A N5 . . . . 6.5(3) ?
    C8A N9 C9A C3A . . . . 1.6(3) ?
    C8A N9 C9A S1 . . . . -178.89(14) ?
    C3 C3A C9A N9 . . . . 179.23(17) ?
    C4 C3A C9A N9 . . . . -1.8(3) ?
    C3 C3A C9A S1 . . . . -0.3(2) ?
    C4 C3A C9A S1 . . . . 178.60(12) ?
    C2 S1 C9A N9 . . . . -179.18(16) ?
    C2 S1 C9A C3A . . . . 0.40(14) ?
    C3 C2 C10 C11 . . . . -0.4(3) ?
    S1 C2 C10 C11 . . . . 177.87(17) ?
    C2 C10 C11 C12 . . . . 1.2(3) ?
    C2 C3 C12 C11 . . . . 1.3(2) ?
    C3A C3 C12 C11 . . . . -178.0(2) ?
    C10 C11 C12 C3 . . . . -1.5(3) ?
loop_
    _geom_hbond_atom_site_label_D
    _geom_hbond_atom_site_label_H
    _geom_hbond_atom_site_label_A
    _geom_hbond_site_symmetry_A
    _geom_hbond_distance_DH
    _geom_hbond_distance_HA
    _geom_hbond_distance_DA
    _geom_hbond_angle_DHA
    C6 H6B Cg2 3_565 0.97 2.85 3.770(2) 159
    C10 H10B Cg1 4_555 0.97 2.95 3.735(2) 139
_iucr_refine_instructions_details
;
TITL I in P2(1)/c
CELL 1.54184  10.1811  12.1630   8.8624  90.000 100.171  90.000
ZERR    4.00   0.0020   0.0024   0.0018   0.000   0.030   0.000
LATT  1
SYMM -X, 0.5+Y, 0.5-Z
SFAC C H N O S
UNIT 48 48 8 4 4
ACTA
OMIT 0 1 6
L.S. 10
BOND $H
SIZE 0.20 0.17 0.15
MPLA 16 O1 S1 C2 C3 C3a C4 N5 C6 C7 C8 C8a N9 C9a C10 C11 C12
FMAP 2
PLAN 20
CONF
WGHT    0.078300    0.155500
FVAR       0.34773
S1    5   0.30220   0.15857   0.11554  11.00000   0.04991   0.03765 =
       0.06727   0.00621  -0.00578  -0.00227
O1    4   0.23418   0.55482  -0.02313  11.00000   0.06162   0.03971 =
       0.07360   0.00337  -0.00581  -0.00422
N5    3   0.08460   0.42802  -0.13884  11.00000   0.04125   0.04447 =
       0.04464   0.00277   0.00096   0.00288
N9    3   0.09373   0.23714  -0.08909  11.00000   0.04548   0.04389 =
       0.06358  -0.00220  -0.00798  -0.00568
C2    1   0.41506   0.25495   0.20346  11.00000   0.04153   0.04433 =
       0.05008   0.00215  -0.00016  -0.00008
C3    1   0.38380   0.35900   0.15532  11.00000   0.04120   0.04147 =
       0.04608  -0.00064   0.00186  -0.00181
C3A   1   0.26442   0.36454   0.04359  11.00000   0.04012   0.03867 =
       0.04428  -0.00121   0.00207  -0.00132
C4    1   0.19968   0.45820  -0.03696  11.00000   0.04251   0.04122 =
       0.04586   0.00031   0.00239  -0.00040
C6    1   0.00442   0.50793  -0.23999  11.00000   0.05156   0.05792 =
       0.04995   0.00965  -0.00022   0.01086
AFIX  23
H6A   2   0.05784   0.54460  -0.30529  11.00000  -1.20000
H6B   2  -0.03380   0.56275  -0.18103  11.00000  -1.20000
AFIX   0
C7    1  -0.10306   0.43858  -0.33336  11.00000   0.07874   0.07992 =
       0.07429   0.00919  -0.03119  -0.00245
AFIX  23
H7A   2  -0.19030   0.46730  -0.32471  11.00000  -1.20000
H7B   2  -0.09418   0.44030  -0.44053  11.00000  -1.20000
AFIX   0
C8    1  -0.08939   0.32330  -0.27487  11.00000   0.04812   0.06954 =
       0.07804  -0.00143  -0.01671  -0.00206
AFIX  23
H8A   2  -0.08389   0.27213  -0.35747  11.00000  -1.20000
H8B   2  -0.16474   0.30327  -0.22719  11.00000  -1.20000
AFIX   0
C8A   1   0.03749   0.32290  -0.15955  11.00000   0.04037   0.05163 =
       0.05011  -0.00337  -0.00114  -0.00210
C9A   1   0.20876   0.26113   0.01114  11.00000   0.04195   0.03923 =
       0.05168   0.00015   0.00132  -0.00088
C10   1   0.54084   0.24589   0.31829  11.00000   0.04817   0.05840 =
       0.06305   0.00582  -0.00858   0.00204
AFIX  23
H10A  2   0.60605   0.20008   0.28063  11.00000  -1.20000
H10B  2   0.52403   0.21648   0.41482  11.00000  -1.20000
AFIX   0
C11   1   0.58690   0.36624   0.33501  11.00000   0.05996   0.06128 =
       0.07985   0.00192  -0.02262  -0.00438
AFIX  23
H11A  2   0.59490   0.38908   0.44111  11.00000  -1.20000
H11B  2   0.67371   0.37355   0.30525  11.00000  -1.20000
AFIX   0
C12   1   0.48541   0.43942   0.23298  11.00000   0.05041   0.04946 =
       0.06401  -0.00227  -0.01015  -0.00647
AFIX  23
H12A  2   0.44534   0.49184   0.29378  11.00000  -1.20000
H12B  2   0.52685   0.47901   0.15873  11.00000  -1.20000
AFIX   0
HKLF 4
END
;
data_global
_journal_date_recd_electronic     2013-06-17
_journal_date_accepted     2013-06-28
_journal_name_full     'Acta Crystallographica, Section E'
_journal_year     2013
_journal_volume     69
_journal_issue      8
_journal_page_first     o1224
_journal_page_last     o1224
_journal_paper_category     QO
_journal_paper_doi     10.1107/S1600536813017935
_journal_coeditor_code     PK2490
_publ_contact_author_name     ' Khurshed A. Bozorov '
_publ_contact_author_address
;
S.Yunusov Institute of the Chemistry of Plant Substances
Academy of Sciences of Uzbekistan
Mirzo Ulugbek Str. 77,
Tashkent 100170, Uzbekistan
;
_publ_contact_author_email     khurshed-m@mail.ru
_publ_contact_author_fax     '+998 71 120-64-75'
_publ_contact_author_phone     '+998 71 262-94-91'
_publ_section_title
;\
2,3-Trimethylene-7,8-dihydropyrrolo[1,2-<i>a</i>]thieno[2,3-<i>d</i>]pyrimidin-\
4(6<i>H</i>)-one
;
loop_
    _publ_author_name
    _publ_author_address
    'Khurshed Bozorov'
;  S. Yunusov Institute of the Chemistry of Plant Substances
   Academy of Sciences of Uzbekistan
   Mirzo Ulugbek Str. 77,
   Tashkent 100170, Uzbekistan
   Xinjiang Technical Institute of Physics and Chemistry,
   Chinese Academy of Science, Urumqi 830011,
   People's Republic of China
;
    'Burkhon Elmuradov'
;  S. Yunusov Institute of the Chemistry of Plant Substances
   Academy of Sciences of Uzbekistan
   Mirzo Ulugbek Str. 77,
   Tashkent 100170, Uzbekistan
;
    'Khusnutdin Shakhidoyatov'
;  S. Yunusov Institute of the Chemistry of Plant Substances
   Academy of Sciences of Uzbekistan
   Mirzo Ulugbek Str. 77,
   Tashkent 100170, Uzbekistan
;
    'Haji Akber Aisa'
;  Xinjiang Technical Institute of Physics and Chemistry,
   Chinese Academy of Science, Urumqi 830011,
   People's Republic of China
;
    'Bakhodir Tashkhodjaev'
;  S. Yunusov Institute of the Chemistry of Plant Substances
   Academy of Sciences of Uzbekistan
   Mirzo Ulugbek Str. 77,
   Tashkent 100170, Uzbekistan
;
