# Supplementary material for: 2,3-Tri­methyl­ene-7,8-di­hydro­pyrrolo­[1,2-a]thieno[2,3-d]pyrimidin-4(6H)-one
Source: Acta Crystallogr Sect E Struct Rep Online. 2013 Jul 10;69(Pt 8):o1224. doi: 10.1107/S1600536813017935 (PMC3793729; doi:10.1107/S1600536813017935)
Supplement: Supplementary file 2 [file e-69-o1224-Isup2.hkl]

# 
# h,k,l, Fc-squared, Fo-squared, sigma(Fo-squared) and status flag 
# 
data_I
_shelx_title ' I in P2(1)/c' 
_shelx_refln_list_code          4 
_shelx_F_calc_maximum       96.80 
_exptl_crystal_F_000       488.00 
_reflns_d_resolution_high  0.7956 
 
loop_ 
 _symmetry_equiv_pos_as_xyz 
 'x, y, z' 
 '-x, y+1/2, -z+1/2' 
 '-x, -y, -z' 
 'x, -y-1/2, z-1/2' 
 
_cell_length_a    10.1811 
_cell_length_b    12.1630 
_cell_length_c     8.8624 
_cell_angle_alpha  90.000 
_cell_angle_beta  100.171 
_cell_angle_gamma  90.000 
 
_shelx_F_squared_multiplier     1.000 
 
loop_ 
 _refln_index_h 
 _refln_index_k 
 _refln_index_l 
 _refln_F_squared_calc 
 _refln_F_squared_meas 
 _refln_F_squared_sigma 
 _refln_observed_status 
   1   0   0      362.68      360.10      5.50 o 
   2   0   0      335.08      324.59      9.10 o 
   3   0   0       91.15       91.47      1.41 o 
   4   0   0      487.68      506.81     23.94 o 
   5   0   0      568.33      521.01      5.38 o 
   6   0   0     1230.85     1314.20      9.51 o 
   7   0   0       11.91       11.50      1.90 o 
   8   0   0      149.04      168.39      3.10 o 
   9   0   0       11.75       13.81      3.14 o 
  10   0   0      663.96      666.05     43.71 o 
  11   0   0        2.47        0.99      1.32 o 
  12   0   0        2.14        2.23      0.91 o 
   2   1   0      203.55      220.84      1.41 o 
   3   1   0      574.65      568.49      2.22 o 
   4   1   0     1864.64     1909.93     21.09 o 
   5   1   0       19.60       36.25      2.40 o 
   6   1   0        1.74        4.75      0.66 o 
   7   1   0       32.35       20.38      1.37 o 
   8   1   0      177.80      168.98      5.13 o 
   9   1   0      242.00      240.02      8.37 o 
  10   1   0        1.26        1.14      0.95 o 
  11   1   0      110.95      106.80      2.43 o 
  12   1   0        4.14        4.85      0.61 o 
   0   2   0     1067.02     1174.36     20.51 o 
   1   2   0     1704.99     1679.32      5.62 o 
   2   2   0        1.45        6.37      0.64 o 
   3   2   0      211.55      227.78      1.86 o 
   4   2   0      798.87      903.65      4.87 o 
   5   2   0      212.05      210.35      1.72 o 
   6   2   0      188.67      237.83     11.37 o 
   7   2   0      113.19      121.52      2.92 o 
   8   2   0      280.77      266.34      4.21 o 
   9   2   0        7.81        8.04      0.83 o 
  10   2   0        8.23        9.07      0.84 o 
  11   2   0        5.25        4.08      0.70 o 
  12   2   0       20.94       20.27      0.87 o 
   1   3   0      575.00      683.78      7.90 o 
   2   3   0      342.14      369.81      2.92 o 
   3   3   0        5.49        5.24      0.30 o 
   4   3   0      130.34      145.41      2.80 o 
   5   3   0        5.77        5.81      0.65 o 
   6   3   0      227.74      244.07      3.54 o 
   7   3   0      317.52      306.16      4.36 o 
   8   3   0        4.47        3.57      1.27 o 
   9   3   0       33.80       26.98      1.18 o 
  10   3   0      201.82      195.04      2.40 o 
  11   3   0        3.96        3.42      0.61 o 
  12   3   0        1.23        0.33      0.74 o 
   0   4   0      121.87      106.62      1.13 o 
   1   4   0      910.92      935.92     14.64 o 
   2   4   0     1770.06     1756.54      7.93 o 
   3   4   0     2508.18     2641.73     22.58 o 
   4   4   0      132.49      132.05      4.92 o 
   5   4   0      625.09      688.07     20.34 o 
   6   4   0        0.60        1.98      1.49 o 
   7   4   0      164.97      169.91      3.18 o 
   8   4   0        3.51        4.25      0.86 o 
   9   4   0      272.95      261.53      8.79 o 
  10   4   0        0.52        0.75      0.69 o 
  11   4   0       16.69       17.32      0.86 o 
  12   4   0        4.69        3.56      0.74 o 
   1   5   0     1127.22     1181.45      9.39 o 
   2   5   0     1486.28     1603.88     21.01 o 
   3   5   0     2172.31     2375.50     20.18 o 
   4   5   0     1281.35     1281.19      7.60 o 
   5   5   0       26.29       20.84      1.03 o 
   6   5   0      432.10      458.84      5.14 o 
   7   5   0      127.09      128.81      5.87 o 
   8   5   0      266.10      269.11     11.15 o 
   9   5   0      137.78      140.87      5.46 o 
  10   5   0        0.56        0.63      0.77 o 
  11   5   0       25.46       25.98      1.05 o 
   0   6   0        3.11        3.03      0.81 o 
   1   6   0        1.10        1.48      0.70 o 
   2   6   0      482.29      470.87      4.71 o 
   3   6   0     3214.46     3542.02     31.34 o 
   4   6   0      124.32      126.80      3.64 o 
   5   6   0       69.22       54.53      1.46 o 
   6   6   0      456.29      458.24      8.02 o 
   7   6   0      572.77      535.00     14.97 o 
   8   6   0       21.09       22.12      1.27 o 
   9   6   0       75.65       80.20      1.89 o 
  10   6   0       20.06       21.34      1.53 o 
  11   6   0        7.17        6.96      0.73 o 
   1   7   0        7.95       10.86      1.00 o 
   2   7   0      584.39      597.12      9.97 o 
   3   7   0      108.35      111.26      2.62 o 
   4   7   0       57.07       68.42      3.18 o 
   5   7   0        5.97        9.83      1.78 o 
   6   7   0      128.24      127.32      4.10 o 
   7   7   0      617.96      581.74      6.60 o 
   8   7   0       73.63       67.76      1.91 o 
   9   7   0        0.82       -0.40      0.82 o 
  10   7   0        0.79       -0.53      0.75 o 
  11   7   0       39.87       39.76      1.02 o 
   0   8   0        0.06        0.91      1.82 o 
   1   8   0      501.50      551.32      6.23 o 
   2   8   0       23.22       25.00      1.41 o 
   3   8   0       47.94       42.34      1.84 o 
   4   8   0       32.79       37.71      2.65 o 
   5   8   0      321.42      325.31      5.79 o 
   6   8   0        7.49        2.69      1.21 o 
   7   8   0      166.11      162.25      3.48 o 
   8   8   0        2.58        2.45      0.89 o 
   9   8   0        1.94        1.89      0.64 o 
  10   8   0        0.42       -0.16      0.87 o 
   1   9   0      655.05      661.96     18.90 o 
   2   9   0       28.51       26.30      2.48 o 
   3   9   0      122.97      118.32      4.34 o 
   4   9   0        8.96       11.68      2.11 o 
   5   9   0       18.27       16.78      1.21 o 
   6   9   0        0.20        4.01      1.34 o 
   7   9   0       31.24       23.45      1.04 o 
   8   9   0        1.42        1.48      0.69 o 
   9   9   0       68.26       66.88      1.36 o 
  10   9   0        0.60        0.84      0.55 o 
   0  10   0     2715.99     2869.88     20.43 o 
   1  10   0      202.18      207.39      5.13 o 
   2  10   0      386.96      391.01      8.44 o 
   3  10   0        0.80        0.74      1.46 o 
   4  10   0       19.09       11.62      1.37 o 
   5  10   0       80.18       81.31      2.79 o 
   6  10   0       54.33       47.67      1.74 o 
   7  10   0        0.22        1.08      0.86 o 
   8  10   0       45.65       47.19      1.27 o 
   9  10   0        0.25        1.20      0.56 o 
   1  11   0      357.46      364.35     11.74 o 
   2  11   0       87.18       80.30      4.05 o 
   3  11   0        2.40        2.84      1.16 o 
   4  11   0      243.83      225.06      4.47 o 
   5  11   0        0.66        0.42      1.00 o 
   6  11   0       45.45       49.28      3.10 o 
   7  11   0       22.91       24.83      0.98 o 
   8  11   0       26.02       26.12      0.99 o 
   0  12   0      266.98      286.98     13.48 o 
   1  12   0        5.07        4.77      0.99 o 
   2  12   0       13.62       13.66      1.23 o 
   3  12   0      111.58      105.80      4.00 o 
   4  12   0        0.18        1.05      1.14 o 
   5  12   0      124.12      126.29      2.02 o 
   6  12   0        3.14        3.31      1.24 o 
   7  12   0       24.76       23.12      0.89 o 
   1  13   0       40.53       39.11      1.60 o 
   2  13   0        0.08       -0.68      0.92 o 
   3  13   0        6.85        9.05      1.49 o 
   4  13   0        1.85        0.82      0.95 o 
   5  13   0        2.68        2.73      1.08 o 
   6  13   0        2.06        2.57      0.64 o 
   0  14   0        4.38        4.12      1.03 o 
   1  14   0        4.57        5.13      0.81 o 
   2  14   0        1.40        1.74      0.73 o 
   3  14   0       23.72       24.43      1.20 o 
   4  14   0        0.44        0.83      0.70 o 
   5  14   0       15.63       15.19      1.45 o 
   1  15   0       38.21       33.30      1.36 o 
   2  15   0       17.09       18.86      1.16 o 
 -12   1   1        1.96        2.89      0.70 o 
 -11   1   1        8.66       10.16      0.74 o 
 -10   1   1       78.82       73.83      2.38 o 
  -9   1   1       90.61       90.68      2.53 o 
  -8   1   1        3.08        8.60      1.90 o 
  -7   1   1      753.20      825.46      5.96 o 
  -6   1   1      209.48      260.99      4.09 o 
  -5   1   1      314.88      306.43      3.97 o 
  -4   1   1       85.00       76.82      1.31 o 
  -3   1   1      107.34      100.36      0.89 o 
  -2   1   1      202.87      260.46      2.89 o 
  -1   1   1       38.15       37.72      0.49 o 
   0   1   1     1957.02     2106.64      5.15 o 
   1   1   1     1108.03     1078.47      3.42 o 
   2   1   1     1211.49     1243.13      2.47 o 
   3   1   1     1388.14     1450.23      7.51 o 
   4   1   1     1902.59     2119.30      7.20 o 
   5   1   1      964.93     1121.95      4.11 o 
   6   1   1      104.19      137.55      2.95 o 
   7   1   1       72.46       83.36      2.43 o 
   8   1   1      278.63      262.37      3.00 o 
   9   1   1       65.24       63.57      1.52 o 
  10   1   1        1.07        2.27      0.99 o 
  11   1   1        7.29        6.19      0.90 o 
  12   1   1        0.44        0.21      0.53 o 
 -12   2   1       10.25        8.84      0.79 o 
 -11   2   1        5.64        7.70      0.72 o 
 -10   2   1        0.45       -0.06      0.78 o 
  -9   2   1       95.92       91.93      2.70 o 
  -8   2   1      311.86      318.81      6.20 o 
  -7   2   1      115.02      118.70      2.42 o 
  -6   2   1      373.50      390.59      5.87 o 
  -5   2   1      865.17      813.88      4.67 o 
  -4   2   1      311.23      285.10      2.20 o 
  -3   2   1     3736.57     3473.01     12.74 o 
  -2   2   1       14.65       19.52      0.46 o 
   0   2   1      922.33      846.30     12.69 o 
   1   2   1     4296.82     4401.26     28.79 o 
   2   2   1     1434.38     1354.47     11.90 o 
   3   2   1      596.94      588.07      4.29 o 
   4   2   1      153.94      156.63      1.98 o 
   5   2   1     2060.43     2360.46      7.45 o 
   6   2   1      362.28      404.99      7.07 o 
   7   2   1      251.98      253.76      5.06 o 
   8   2   1      266.34      260.74      3.76 o 
   9   2   1        3.37        5.11      0.74 o 
  10   2   1      123.22      117.77      2.17 o 
  11   2   1       21.14       19.45      1.13 o 
  12   2   1       65.69       66.76      2.52 o 
 -12   3   1       23.17       22.89      0.68 o 
 -11   3   1        1.33        1.45      0.79 o 
 -10   3   1      309.57      303.44      3.07 o 
  -9   3   1        0.49        0.37      1.19 o 
  -8   3   1       10.67       14.80      1.82 o 
  -7   3   1      617.33      642.98     15.75 o 
  -6   3   1      101.72       99.26      3.89 o 
  -5   3   1      183.18      210.39      4.05 o 
  -4   3   1      454.10      441.15      3.83 o 
  -3   3   1      106.37      115.20      2.65 o 
  -2   3   1     3484.59     3317.92     18.48 o 
  -1   3   1       26.37       24.98      1.24 o 
   0   3   1     1620.24     1568.59     12.65 o 
   1   3   1      549.75      508.97      3.01 o 
   2   3   1       30.75       21.14      0.67 o 
   3   3   1      577.17      591.78      2.91 o 
   4   3   1      115.94      105.87      2.10 o 
   5   3   1      411.24      465.75      4.53 o 
   6   3   1      392.06      457.86     18.77 o 
   7   3   1      182.77      213.89      4.23 o 
   8   3   1      690.04      648.57      8.89 o 
   9   3   1       87.33       94.02      1.75 o 
  10   3   1       26.39       28.34      1.22 o 
  11   3   1       58.49       58.06      1.22 o 
  12   3   1        6.27        6.20      0.66 o 
 -12   4   1        8.14        6.33      0.44 o 
 -11   4   1       90.89       88.38      1.68 o 
 -10   4   1       29.29       26.54      1.41 o 
  -9   4   1      131.92      123.81      3.08 o 
  -8   4   1        8.64        6.95      1.74 o 
  -7   4   1       13.86       17.12      1.90 o 
  -6   4   1     1260.68     1299.25      8.30 o 
  -5   4   1        2.88        2.42      1.03 o 
  -4   4   1       63.30       74.78      1.48 o 
  -3   4   1        1.49        2.03      0.34 o 
  -2   4   1        0.35        0.50      0.38 o 
  -1   4   1      806.34      776.48      6.74 o 
   0   4   1     1263.49     1166.25     12.28 o 
   1   4   1        3.27        2.10      0.38 o 
   2   4   1      173.49      225.24      2.33 o 
   3   4   1      823.07      868.29      4.06 o 
   4   4   1     2659.30     2784.68     10.73 o 
   5   4   1      657.27      672.64      9.35 o 
   6   4   1       10.55        9.26      1.14 o 
   7   4   1      204.84      215.05      2.69 o 
   8   4   1       42.94       41.95      2.30 o 
   9   4   1      367.55      347.96      5.75 o 
  10   4   1        2.25        2.57      0.59 o 
  11   4   1        0.45        1.03      1.61 o 
 -11   5   1       40.09       37.90      1.03 o 
 -10   5   1       12.27       11.65      0.99 o 
  -9   5   1       19.88       20.05      1.22 o 
  -8   5   1       73.65       67.48      3.39 o 
  -7   5   1      101.20      111.56      4.05 o 
  -6   5   1       19.33       22.91      1.90 o 
  -5   5   1      269.30      287.77     10.13 o 
  -4   5   1       18.35       13.39      1.20 o 
  -3   5   1      113.40      155.41     11.70 o 
  -2   5   1      334.28      385.57      3.56 o 
  -1   5   1        0.81       19.94     12.69 o 
   0   5   1       81.79      109.62     12.36 o 
   1   5   1       60.75       61.44      1.65 o 
   2   5   1        1.74        1.72      0.50 o 
   3   5   1      567.53      617.16      5.15 o 
   4   5   1       61.09       61.77      1.44 o 
   5   5   1      227.72      234.16      3.51 o 
   6   5   1       59.53       64.70      2.25 o 
   7   5   1       59.13       53.88      1.56 o 
   8   5   1       41.69       37.06      1.98 o 
   9   5   1       51.89       51.15      1.41 o 
  10   5   1        0.06        0.96      0.64 o 
  11   5   1        1.93        1.93      0.61 o 
 -11   6   1       40.83       41.03      1.10 o 
 -10   6   1        0.75        0.14      0.93 o 
  -9   6   1      120.58      116.55      2.95 o 
  -8   6   1        4.29        3.07      1.27 o 
  -7   6   1      164.01      176.65      5.21 o 
  -6   6   1      107.89       97.34      3.80 o 
  -5   6   1        0.70        2.18      1.13 o 
  -4   6   1      155.17      167.13      3.07 o 
  -3   6   1       15.53       27.33      1.41 o 
  -2   6   1      213.44      248.85     12.82 o 
  -1   6   1        0.84        8.74      2.32 o 
   0   6   1      204.27      228.47     15.18 o 
   1   6   1      104.45      124.21      9.06 o 
   2   6   1      135.80      143.15      4.34 o 
   3   6   1        7.07        5.00      0.79 o 
   4   6   1      460.41      415.72      3.71 o 
   5   6   1      310.17      350.28      3.57 o 
   6   6   1      156.30      158.54      6.24 o 
   7   6   1      290.55      294.36      4.03 o 
   8   6   1       11.75       14.26      2.00 o 
   9   6   1       50.00       48.43      2.15 o 
  10   6   1        4.36        6.42      0.90 o 
  11   6   1        6.05        7.63      1.49 o 
 -11   7   1        0.94        0.94      0.55 o 
 -10   7   1       98.49      111.87      1.93 o 
  -9   7   1        0.59       -0.91      1.45 o 
  -8   7   1       72.73       63.12      2.34 o 
  -7   7   1       82.98       78.57      3.64 o 
  -6   7   1      102.00       98.22      2.62 o 
  -5   7   1        5.72        0.58      2.23 o 
  -4   7   1      217.49      183.45      9.26 o 
  -3   7   1        4.80       21.17     13.52 o 
  -2   7   1      654.61      648.44     23.98 o 
  -1   7   1       47.64       47.42      4.34 o 
   0   7   1      595.84      591.34     22.83 o 
   1   7   1      321.33      246.94      5.79 o 
   2   7   1       48.52       38.81      4.67 o 
   3   7   1       15.42       10.68      1.19 o 
   4   7   1       22.59       18.65      2.32 o 
   5   7   1       25.96       24.51      1.40 o 
   6   7   1      307.48      313.74      4.64 o 
   7   7   1       81.91       80.55      3.64 o 
   8   7   1      214.29      227.13      5.47 o 
   9   7   1       59.09       61.04      2.13 o 
  10   7   1        2.89        2.00      0.79 o 
 -10   8   1        4.34        4.32      0.60 o 
  -9   8   1       45.06       50.69      1.22 o 
  -8   8   1      122.87      126.95      2.08 o 
  -7   8   1        1.87        0.87      1.03 o 
  -6   8   1      217.65      222.79      4.49 o 
  -5   8   1      209.42      214.18      3.95 o 
  -4   8   1      128.02      115.90      4.18 o 
  -3   8   1      531.09      492.98     13.03 o 
  -2   8   1       15.90        7.78      1.17 o 
  -1   8   1      105.58      112.50      2.66 o 
   0   8   1      138.53      172.84      5.21 o 
   1   8   1      230.18      250.67      6.20 o 
   2   8   1      661.41      609.59      9.43 o 
   3   8   1       22.17       25.50      1.61 o 
   4   8   1      287.83      297.32      7.24 o 
   5   8   1      225.31      235.27      4.59 o 
   6   8   1       46.90       49.91      2.06 o 
   7   8   1      162.69      164.74      3.45 o 
   8   8   1       44.40       53.51      1.62 o 
   9   8   1       30.72       30.84      1.08 o 
  10   8   1       57.34       57.71      1.65 o 
 -10   9   1       29.50       30.69      0.93 o 
  -9   9   1       57.07       63.23      1.17 o 
  -8   9   1        1.16        2.05      0.74 o 
  -7   9   1      232.18      229.61      3.37 o 
  -6   9   1       17.73       14.22      0.98 o 
  -5   9   1       87.12       90.01      3.27 o 
  -4   9   1      146.59      132.23      3.19 o 
  -3   9   1       25.64       28.95      1.36 o 
  -2   9   1      181.26      191.71      2.98 o 
  -1   9   1       18.89       13.01      1.78 o 
   0   9   1        0.78        2.57      1.63 o 
   1   9   1      620.62      634.68      6.98 o 
   2   9   1        4.04        2.98      2.23 o 
   3   9   1      404.06      410.91      5.88 o 
   4   9   1      132.69      120.76      3.17 o 
   5   9   1      203.25      196.72      3.85 o 
   6   9   1      135.21      141.30      2.48 o 
   7   9   1       18.38       19.53      0.83 o 
   8   9   1      119.89      134.96      2.18 o 
   9   9   1        7.86        7.64      0.63 o 
  -9  10   1        2.51        2.23      0.70 o 
  -8  10   1       47.33       48.20      1.37 o 
  -7  10   1        1.94        2.21      0.89 o 
  -6  10   1       53.30       46.90      3.27 o 
  -5  10   1       29.43       22.84      1.59 o 
  -4  10   1        0.25        0.80      1.34 o 
  -3  10   1      806.49      815.72      6.89 o 
  -2  10   1      165.75      158.07      2.49 o 
  -1  10   1       26.19       27.82      1.63 o 
   0  10   1      613.00      640.57      5.23 o 
   1  10   1      518.46      570.13     34.20 o 
   2  10   1      104.04      103.54      3.33 o 
   3  10   1       24.83       16.58      1.67 o 
   4  10   1      109.56       98.66      2.89 o 
   5  10   1       19.02       21.38      1.22 o 
   6  10   1       64.90       65.18      1.72 o 
   7  10   1       21.03       26.98      0.95 o 
   8  10   1        0.35       -0.02      0.67 o 
   9  10   1        5.22        6.45      0.83 o 
  -8  11   1       11.21        8.97      0.82 o 
  -7  11   1        7.87        7.93      0.93 o 
  -6  11   1        1.44        0.46      1.02 o 
  -5  11   1       92.93       80.36      1.99 o 
  -4  11   1      107.41      100.91      4.96 o 
  -3  11   1        0.41        1.16      1.13 o 
  -2  11   1      220.12      238.21      5.14 o 
  -1  11   1        1.16       -0.37      0.95 o 
   0  11   1       89.56       99.13      2.84 o 
   1  11   1       38.23       37.63      1.77 o 
   2  11   1      181.66      176.29      4.30 o 
   3  11   1       82.90       74.99      2.75 o 
   4  11   1       40.84       37.84      3.97 o 
   5  11   1       24.83       24.30      1.40 o 
   6  11   1        6.39        4.62      1.03 o 
   7  11   1        9.25        9.76      0.75 o 
   8  11   1        1.40        1.49      0.91 o 
  -7  12   1        0.00       -0.15      0.60 o 
  -6  12   1       50.96       49.21      1.55 o 
  -5  12   1       29.77       30.19      1.21 o 
  -4  12   1       23.12       21.24      1.20 o 
  -3  12   1       63.04       56.95      1.69 o 
  -2  12   1       19.28       17.70      1.15 o 
  -1  12   1        0.32        1.82      1.10 o 
   0  12   1        5.37        4.84      1.12 o 
   1  12   1       56.10       50.91      2.41 o 
   2  12   1       41.86       37.99      2.27 o 
   3  12   1        0.30       -1.02      1.03 o 
   4  12   1       58.84       61.50      2.36 o 
   5  12   1       23.48       17.95      1.74 o 
   6  12   1        0.96        0.89      0.79 o 
   7  12   1       48.50       51.77      1.90 o 
  -6  13   1        6.28        3.64      0.91 o 
  -5  13   1       57.79       54.69      1.18 o 
  -4  13   1       97.56       97.31      1.78 o 
  -3  13   1        0.48        1.29      0.84 o 
  -2  13   1       89.75       90.49      2.48 o 
  -1  13   1       16.32       15.27      1.21 o 
   0  13   1       79.03       81.97      1.70 o 
   1  13   1       29.27       29.86      1.76 o 
   2  13   1       23.91       22.98      1.27 o 
   3  13   1       99.48      101.23      2.54 o 
   4  13   1       37.36       38.91      1.48 o 
   5  13   1       35.08       34.16      1.82 o 
   6  13   1       55.34       51.36      1.82 o 
  -5  14   1       19.28       18.36      1.08 o 
  -4  14   1       23.16       23.40      1.82 o 
  -3  14   1       11.64       13.32      0.99 o 
  -2  14   1        0.48        0.81      0.71 o 
  -1  14   1      136.21      150.64      2.26 o 
   0  14   1       49.01       51.47      1.98 o 
   1  14   1        0.17       -0.37      0.75 o 
   2  14   1       76.50       81.64      2.01 o 
   3  14   1       15.83       15.27      1.08 o 
   4  14   1      132.13      124.66     10.50 o 
  -2  15   1       47.31       53.51      1.82 o 
  -1  15   1        8.35        6.71      1.24 o 
   0  15   1       39.01       44.60      1.26 o 
   1  15   1       15.52       17.86      1.24 o 
 -12   0   2      151.55      148.86      3.31 o 
 -11   0   2       43.03       46.97      2.65 o 
 -10   0   2        1.19        2.65      1.65 o 
  -9   0   2        4.17        6.53      1.82 o 
  -8   0   2      406.63      389.85      6.70 o 
  -7   0   2        1.95        1.21      1.02 o 
  -6   0   2     1071.11     1017.29      6.49 o 
  -5   0   2        1.89        2.23      0.91 o 
  -4   0   2       97.77      110.74      2.56 o 
  -3   0   2     3476.82     3348.25     15.88 o 
  -1   0   2     3028.82     2760.30      9.26 o 
   0   0   2     1446.21     1259.96     13.69 o 
   1   0   2      236.72      216.21      1.64 o 
   2   0   2       90.71       92.55      1.86 o 
   3   0   2      440.09      463.19      3.67 o 
   4   0   2     1465.03     1872.46     31.14 o 
   5   0   2      235.76      248.59      3.09 o 
   6   0   2      307.21      349.24      6.62 o 
   7   0   2      693.31      721.89      6.45 o 
   8   0   2      769.67      715.13     12.41 o 
   9   0   2       83.86       92.46      5.17 o 
  10   0   2       14.27       17.53      1.82 o 
  11   0   2       61.16       61.20      2.32 o 
 -12   1   2       31.47       33.33      1.23 o 
 -11   1   2       46.17       50.47      1.24 o 
 -10   1   2      174.61      174.94      3.35 o 
  -9   1   2        0.66        0.59      1.25 o 
  -8   1   2       59.69       73.51      2.85 o 
  -7   1   2      229.71      253.67      2.90 o 
  -6   1   2      264.81      275.81      2.75 o 
  -5   1   2      247.20      201.53      2.18 o 
  -4   1   2        0.08        1.43      0.52 o 
  -3   1   2     1647.93     1657.95      5.46 o 
  -2   1   2     9370.43     8270.06     62.85 o 
  -1   1   2     5394.79     5385.96     72.49 o 
   0   1   2      285.87      303.28      5.58 o 
   1   1   2       47.87       46.19      1.42 o 
   2   1   2     1244.29     1247.04      9.72 o 
   3   1   2      835.02      877.29      3.72 o 
   4   1   2       98.53      100.27      1.49 o 
   5   1   2       77.72       49.14      1.31 o 
   6   1   2        1.93        2.06      1.11 o 
   7   1   2      197.24      182.56      2.12 o 
   8   1   2      220.22      190.91      3.30 o 
   9   1   2      148.99      132.11      3.72 o 
  10   1   2       38.49       45.55      1.67 o 
  11   1   2        4.42        4.56      0.75 o 
 -12   2   2        4.23        3.78      0.64 o 
 -11   2   2       28.19       26.68      0.99 o 
 -10   2   2       22.07       22.10      1.74 o 
  -9   2   2       35.02       32.91      2.48 o 
  -8   2   2       36.41       41.43      2.65 o 
  -7   2   2       11.41        7.75      1.02 o 
  -6   2   2       32.89       35.56      1.49 o 
  -5   2   2       42.24       50.06      3.02 o 
  -4   2   2       14.15       16.72      1.45 o 
  -3   2   2        3.59        4.55      1.08 o 
  -2   2   2       34.58       40.76      0.74 o 
  -1   2   2     4919.98     4874.14     33.10 o 
   0   2   2       12.14       22.53      2.07 o 
   1   2   2      316.09      291.32      1.65 o 
   2   2   2     2153.73     2268.52      7.42 o 
   3   2   2      180.98      168.05      3.23 o 
   4   2   2      440.40      565.88      3.91 o 
   5   2   2      265.67      290.54      3.66 o 
   6   2   2      767.46      794.80     39.28 o 
   7   2   2       17.70       19.03      0.82 o 
   8   2   2       38.88       34.46      1.38 o 
   9   2   2       76.17       74.96      1.98 o 
  10   2   2       30.18       29.07      0.94 o 
  11   2   2        0.38        1.04      0.67 o 
 -12   3   2       42.30       40.43      0.85 o 
 -11   3   2       19.67       17.42      0.84 o 
 -10   3   2       15.77       14.73      2.15 o 
  -9   3   2       30.31       31.76      2.40 o 
  -8   3   2       95.04       87.33      3.56 o 
  -7   3   2        3.58        5.33      1.18 o 
  -6   3   2       52.86       44.41      2.32 o 
  -5   3   2       25.50       28.17      2.98 o 
  -4   3   2       10.04       11.50      1.24 o 
  -3   3   2       71.55       82.16      1.49 o 
  -2   3   2      282.79      315.38      9.68 o 
  -1   3   2      224.84      274.94      1.94 o 
   0   3   2      734.50      712.45      4.88 o 
   1   3   2      242.61      218.24      1.98 o 
   2   3   2      211.98      210.60      1.95 o 
   3   3   2       16.58       23.85      0.68 o 
   4   3   2      166.87      191.97      1.91 o 
   5   3   2      756.34      762.75      6.99 o 
   6   3   2        3.54        3.14      1.90 o 
   7   3   2        1.48        0.44      0.84 o 
   8   3   2      498.45      448.60      3.84 o 
   9   3   2        8.25        7.91      0.77 o 
  10   3   2        2.99        3.26      0.61 o 
  11   3   2        0.00        0.17      1.03 o 
 -12   4   2        3.74        3.19      0.46 o 
 -11   4   2       54.11       56.86      1.75 o 
 -10   4   2       31.79       29.36      1.25 o 
  -9   4   2      103.99       91.47      3.72 o 
  -8   4   2       96.21       91.47      3.72 o 
  -7   4   2      220.88      233.55      5.54 o 
  -6   4   2       26.03       29.44      1.90 o 
  -5   4   2       92.32      130.12      4.84 o 
  -4   4   2     1407.16     1305.51     10.25 o 
  -3   4   2       98.06      116.12      8.15 o 
  -2   4   2       16.39       23.23      0.83 o 
  -1   4   2     1001.59      989.34      5.29 o 
   0   4   2       39.88       50.98      1.10 o 
   1   4   2     3575.27     3562.69      8.93 o 
   2   4   2     1304.86     1378.17      5.30 o 
   3   4   2      477.11      563.54      7.44 o 
   4   4   2       69.65       53.49      2.22 o 
   5   4   2        4.04        5.02      2.48 o 
   6   4   2      155.18      177.01      2.48 o 
   7   4   2      541.44      497.50      4.84 o 
   8   4   2        7.91        8.45      0.78 o 
   9   4   2       85.33       81.62      1.57 o 
  10   4   2        6.20        7.85      0.63 o 
  11   4   2       11.38       10.82      0.67 o 
 -12   5   2        1.57        1.41      0.66 o 
 -11   5   2      133.88      134.14      1.61 o 
 -10   5   2      108.18      115.57      3.89 o 
  -9   5   2       20.62       20.34      2.07 o 
  -8   5   2      270.70      257.12      6.12 o 
  -7   5   2      196.60      173.18      5.04 o 
  -5   5   2     2148.04     2321.18     15.59 o 
  -4   5   2       78.29       98.00      2.73 o 
  -3   5   2      746.43      819.65      6.20 o 
  -2   5   2       38.83       26.45      0.97 o 
  -1   5   2      258.86      262.07      2.85 o 
   0   5   2     1931.88     2019.76     52.18 o 
   1   5   2       23.28       27.13      2.07 o 
   2   5   2     1961.62     2073.75     52.72 o 
   3   5   2      173.81      162.15      2.14 o 
   4   5   2       22.55       22.22      1.27 o 
   5   5   2      527.62      550.44     17.66 o 
   6   5   2       59.82       62.98      1.56 o 
   7   5   2       49.24       51.09      1.43 o 
   8   5   2       28.93       25.28      1.09 o 
   9   5   2        1.16        1.56      0.87 o 
  10   5   2       90.25       86.72      1.53 o 
  11   5   2        0.13       -0.74      0.74 o 
 -11   6   2        7.75        6.83      0.66 o 
 -10   6   2       47.88       50.57      1.53 o 
  -9   6   2      423.24      415.74      7.36 o 
  -8   6   2       10.14        8.85      1.74 o 
  -7   6   2        4.93        7.03      1.90 o 
  -6   6   2      258.62      293.67      6.45 o 
  -5   6   2      381.94      428.94     12.24 o 
  -4   6   2      996.07      894.35      6.92 o 
  -3   6   2      124.39      125.21      3.39 o 
  -2   6   2       21.17       26.84      1.07 o 
  -1   6   2       57.28       53.94      1.16 o 
   0   6   2      186.23      172.23      3.93 o 
   1   6   2     4862.61     5289.37     25.14 o 
   2   6   2       43.97       32.50      2.23 o 
   3   6   2        1.93        2.45      0.95 o 
   4   6   2     1361.99     1360.78     10.07 o 
   5   6   2       31.66       37.03      2.04 o 
   6   6   2      339.82      323.40     19.02 o 
   7   6   2      141.99      155.04      2.86 o 
   8   6   2        6.54        7.04      0.83 o 
   9   6   2       99.25      103.74      2.43 o 
  10   6   2        0.28        0.70      1.03 o 
 -11   7   2        5.57        4.95      0.53 o 
 -10   7   2       24.84       23.05      1.08 o 
  -9   7   2       85.58       83.85      3.33 o 
  -8   7   2       81.71       74.17      2.45 o 
  -7   7   2       41.62       33.16      2.65 o 
  -6   7   2        0.52        1.12      1.52 o 
  -5   7   2      208.83      249.71      3.33 o 
  -4   7   2        6.46        9.45      1.36 o 
  -3   7   2       35.02       36.64      2.15 o 
  -2   7   2       59.17       57.89      2.48 o 
  -1   7   2        7.08        4.34      1.61 o 
   0   7   2      557.20      544.08     37.50 o 
   1   7   2      133.20      149.61      4.80 o 
   2   7   2       62.68       82.29      3.64 o 
   3   7   2      246.60      254.06      6.04 o 
   4   7   2        7.48       11.16      2.48 o 
   5   7   2     1046.12     1007.91      8.44 o 
   6   7   2        0.61        0.67      1.17 o 
   7   7   2       12.05        9.55      1.08 o 
   8   7   2        0.63        1.36      1.08 o 
   9   7   2       22.32       23.00      1.49 o 
  10   7   2       36.58       36.78      0.90 o 
 -10   8   2        0.22        0.39      0.59 o 
  -9   8   2       12.99       13.69      0.99 o 
  -8   8   2        0.29        0.14      1.36 o 
  -7   8   2      116.72      102.31      2.24 o 
  -6   8   2       31.58       32.19      1.46 o 
  -5   8   2       74.63       74.18      3.14 o 
  -4   8   2       36.79       35.13      1.82 o 
  -3   8   2       73.88       82.33      2.40 o 
  -2   8   2        1.47        0.41      1.32 o 
  -1   8   2      586.73      588.81     50.36 o 
   0   8   2        0.05        0.17      1.82 o 
   1   8   2       35.39       38.37      2.73 o 
   2   8   2        6.78        6.78      2.15 o 
   3   8   2      350.25      336.01      5.12 o 
   4   8   2        8.08        3.07      1.66 o 
   5   8   2      737.91      725.90      7.18 o 
   6   8   2       26.82       25.45      1.51 o 
   7   8   2       15.26       18.35      1.42 o 
   8   8   2        0.65        0.40      1.08 o 
   9   8   2       13.26       13.17      1.25 o 
  10   8   2        0.52        0.17      0.66 o 
 -10   9   2        7.29        7.71      0.81 o 
  -9   9   2       22.73       19.35      0.94 o 
  -8   9   2        4.58        4.30      1.13 o 
  -7   9   2        3.11        0.80      0.89 o 
  -6   9   2        0.49        0.32      1.31 o 
  -5   9   2       89.76       77.66      4.38 o 
  -4   9   2        2.72        3.26      1.24 o 
  -3   9   2      532.60      499.30      5.64 o 
  -2   9   2      192.85      188.38      2.58 o 
  -1   9   2      173.52      175.98      4.22 o 
   0   9   2      190.10      195.35      2.56 o 
   1   9   2       96.19       99.92      2.88 o 
   2   9   2       11.43       13.08      1.78 o 
   3   9   2       40.05       44.83      2.16 o 
   4   9   2        0.57        0.62      1.19 o 
   5   9   2       10.02        6.28      1.34 o 
   6   9   2        1.66        2.86      1.40 o 
   7   9   2       56.51       56.24      2.04 o 
   8   9   2       11.70       10.71      0.82 o 
   9   9   2       17.43       19.68      0.88 o 
  -9  10   2        0.21        0.25      0.91 o 
  -8  10   2       56.89       57.11      1.67 o 
  -7  10   2       10.54       11.79      1.41 o 
  -6  10   2       68.06       62.88      2.25 o 
  -5  10   2       24.14       22.46      1.70 o 
  -4  10   2      295.51      290.96      4.79 o 
  -3  10   2        3.60        5.54      1.05 o 
  -2  10   2     1494.19     1438.07      7.25 o 
  -1  10   2      780.07      711.67     13.57 o 
   0  10   2      106.03      106.84      1.89 o 
   1  10   2        1.78        1.89      1.03 o 
   2  10   2       24.13       25.16      1.87 o 
   3  10   2       35.09       38.28      3.35 o 
   4  10   2       11.38        6.08      1.37 o 
   5  10   2       12.48        9.85      1.31 o 
   6  10   2       73.48       71.65      2.21 o 
   7  10   2       84.51       79.57      2.07 o 
   8  10   2       64.29       70.37      3.10 o 
  -8  11   2        4.58        5.96      1.28 o 
  -7  11   2       45.41       44.34      1.57 o 
  -6  11   2       58.85       54.92      1.93 o 
  -5  11   2       11.62       11.12      1.31 o 
  -4  11   2        0.02       -1.94      2.03 o 
  -3  11   2      148.75      146.90      2.75 o 
  -2  11   2      327.64      313.67      4.18 o 
  -1  11   2      102.20      114.58      2.35 o 
   0  11   2      181.92      172.26      3.81 o 
   1  11   2      123.34      111.50      5.11 o 
   2  11   2      177.60      155.38      4.05 o 
   3  11   2      104.70      106.77      3.10 o 
   4  11   2       33.65       37.89      2.77 o 
   5  11   2       73.87       78.15      3.31 o 
   6  11   2        3.38        1.21      0.78 o 
   7  11   2       92.50       77.71     46.81 o 
   8  11   2       53.53       54.09      1.57 o 
  -7  12   2       19.56       16.39      0.69 o 
  -6  12   2       25.92       30.13      1.31 o 
  -5  12   2       19.20       19.34      1.03 o 
  -4  12   2        6.06        6.86      1.13 o 
  -3  12   2      104.11       97.62      2.12 o 
  -2  12   2       88.55       92.19      2.15 o 
  -1  12   2       48.57       48.61      1.67 o 
   0  12   2       75.95       81.83      2.54 o 
   1  12   2      106.03      103.02      5.87 o 
   2  12   2       64.47       55.71      3.10 o 
   3  12   2      108.09      102.66      2.14 o 
   4  12   2       41.39       41.77      1.74 o 
   5  12   2        1.40       -0.37      1.90 o 
   6  12   2       88.44       90.41      1.80 o 
   7  12   2       58.89       61.78      1.74 o 
  -6  13   2        0.40        0.82      0.67 o 
  -5  13   2        8.85        6.90      0.70 o 
  -4  13   2        0.28       -0.82      1.13 o 
  -3  13   2        7.22        8.58      1.42 o 
  -2  13   2       39.48       43.47      1.75 o 
  -1  13   2       15.63       14.43      1.14 o 
   0  13   2        0.33       -0.05      0.94 o 
   1  13   2        0.10       -0.87      1.11 o 
   2  13   2        0.29        1.40      0.87 o 
   3  13   2        1.45        2.29      0.90 o 
   4  13   2        5.06        5.74      0.73 o 
   5  13   2        0.14        0.18      0.73 o 
  -4  14   2        2.50        2.01      0.67 o 
  -3  14   2        0.26        1.56      0.79 o 
  -2  14   2        8.63        7.27      0.99 o 
  -1  14   2        3.67        4.74      0.76 o 
   0  14   2        0.23        0.38      0.73 o 
   1  14   2       26.11       23.63      1.01 o 
   2  14   2        5.29        6.28      0.82 o 
   3  14   2       13.27       14.47      0.85 o 
   4  14   2        4.68        2.73      0.83 o 
  -1  15   2        7.40        6.04      0.91 o 
   0  15   2       43.47       45.40      1.57 o 
 -12   1   3        3.83        2.89      0.57 o 
 -11   1   3       35.84       38.23      1.49 o 
 -10   1   3        8.07        8.64      1.20 o 
  -9   1   3      183.99      192.23      7.94 o 
  -8   1   3        2.65        4.35      1.33 o 
  -7   1   3        5.92        8.52      0.90 o 
  -6   1   3        0.39        0.81      0.77 o 
  -5   1   3       16.26       19.25      1.28 o 
  -4   1   3      114.31       91.76      1.80 o 
  -3   1   3       80.72       79.91      1.27 o 
  -2   1   3     3096.19     3012.29     12.14 o 
  -1   1   3     1357.38     1282.75     16.84 o 
   0   1   3     1280.79     1133.96     20.26 o 
   1   1   3      820.98      806.24      3.83 o 
   2   1   3     2172.17     2228.01     13.06 o 
   3   1   3      128.36      132.61      1.81 o 
   4   1   3      216.58      219.16      3.24 o 
   5   1   3       15.94       17.25      0.95 o 
   6   1   3      219.31      244.94      2.46 o 
   7   1   3      149.62      144.11      4.40 o 
   8   1   3       95.95       91.29      1.82 o 
   9   1   3        9.89        6.99      0.86 o 
  10   1   3        8.36        8.77      0.96 o 
  11   1   3        6.00        5.46      0.64 o 
 -12   2   3        5.33        4.89      0.59 o 
 -11   2   3        7.76        5.68      2.27 o 
 -10   2   3       75.00       70.13      3.14 o 
  -9   2   3       28.56       34.40      2.48 o 
  -8   2   3       74.12       70.30      3.23 o 
  -7   2   3      334.47      353.23      4.56 o 
  -6   2   3        9.97        9.60      0.95 o 
  -5   2   3      814.79      706.84      5.76 o 
  -4   2   3      139.02      116.34      5.62 o 
  -3   2   3     1470.88     1587.36      6.24 o 
  -2   2   3      286.61      248.61      3.06 o 
  -1   2   3      392.29      406.83      6.74 o 
   0   2   3      506.97      489.84      2.69 o 
   1   2   3       26.10       26.05      1.65 o 
   2   2   3      129.70      140.07      2.27 o 
   3   2   3     3839.96     4018.56     17.24 o 
   4   2   3        9.04       13.30      0.84 o 
   5   2   3       80.14       68.67      2.64 o 
   6   2   3     1277.79     1229.08      5.45 o 
   7   2   3       71.32       70.75      1.82 o 
   8   2   3      279.45      272.36      3.41 o 
   9   2   3        1.49        0.80      0.69 o 
  10   2   3       82.09       79.08      1.96 o 
  11   2   3       43.81       43.53      1.13 o 
 -12   3   3       33.25       29.38      0.77 o 
 -11   3   3        6.96        7.99      0.69 o 
 -10   3   3        6.64        8.19      1.57 o 
  -9   3   3      111.68       97.83      3.80 o 
  -8   3   3      190.41      186.24      5.13 o 
  -7   3   3        5.37        5.46      1.65 o 
  -6   3   3      213.59      211.52      6.08 o 
  -5   3   3      470.63      427.67     14.93 o 
  -4   3   3      574.48      557.80     10.46 o 
  -3   3   3      106.91       85.24      1.78 o 
  -2   3   3        0.30        1.00      0.39 o 
  -1   3   3      781.15      745.91      8.85 o 
   0   3   3       49.26       37.71      1.41 o 
   1   3   3        2.03        4.26      0.66 o 
   2   3   3      575.98      586.02      7.11 o 
   3   3   3      156.62      127.58      2.56 o 
   4   3   3      982.75     1013.38     16.21 o 
   5   3   3      807.03      838.37     21.34 o 
   6   3   3      196.61      200.51      4.48 o 
   7   3   3      548.94      526.41      5.78 o 
   8   3   3        2.13        1.01      1.08 o 
   9   3   3      127.10      120.02      2.32 o 
  10   3   3       92.69       96.97      1.61 o 
  11   3   3       23.79       23.24      1.24 o 
 -12   4   3       35.40       30.78      0.83 o 
 -11   4   3       34.83       33.11      0.86 o 
 -10   4   3        4.23        4.94      1.14 o 
  -9   4   3       35.14       34.82      2.48 o 
  -8   4   3      162.81      176.29     17.57 o 
  -7   4   3       84.03       79.95      2.32 o 
  -6   4   3       90.26      107.75      2.63 o 
  -5   4   3       21.64       19.85      1.26 o 
  -4   4   3      469.92      456.46      4.61 o 
  -3   4   3       97.26      115.23      2.13 o 
  -2   4   3      521.91      513.56      6.04 o 
  -1   4   3      177.97      168.81      2.05 o 
   0   4   3      157.85      165.97      2.06 o 
   1   4   3     2033.75     2156.15     85.18 o 
   2   4   3     1317.21     1463.97     12.24 o 
   3   4   3     1306.18     1284.01     30.06 o 
   4   4   3       33.94       44.11      4.59 o 
   5   4   3       40.46       33.83      2.73 o 
   6   4   3      488.12      481.46      4.37 o 
   7   4   3      408.82      364.60      6.69 o 
   8   4   3        1.66        2.50      0.79 o 
   9   4   3       18.03       15.87      0.81 o 
  10   4   3        0.12        0.73      0.60 o 
 -12   5   3        0.00       -0.33      0.66 o 
 -11   5   3        2.78        2.92      0.57 o 
 -10   5   3       28.69       31.70      1.21 o 
  -9   5   3        3.80        2.32      1.57 o 
  -8   5   3       51.65       46.48      2.98 o 
  -7   5   3       43.12       40.97      2.73 o 
  -6   5   3        4.93        6.77      1.52 o 
  -5   5   3       58.96       67.84      2.08 o 
  -4   5   3       77.49       87.36      4.47 o 
  -3   5   3       12.57       12.16      1.32 o 
  -2   5   3        1.25        0.74      0.53 o 
  -1   5   3       53.07       50.53      2.03 o 
   0   5   3        5.32        5.90      0.69 o 
   1   5   3      115.26       99.24      3.56 o 
   2   5   3      190.37      204.93      5.04 o 
   3   5   3       63.53       74.93      3.14 o 
   4   5   3        4.62        3.64      1.41 o 
   5   5   3       54.83       39.77      1.35 o 
   6   5   3        6.92        5.75      1.01 o 
   7   5   3       16.82       17.00      1.17 o 
   8   5   3        0.02       -1.12      1.12 o 
   9   5   3        4.20        4.00      0.73 o 
  10   5   3       15.22       15.36      0.70 o 
 -11   6   3       26.76       27.27      1.17 o 
 -10   6   3        1.75        2.75      0.82 o 
  -9   6   3       41.46       47.41      3.60 o 
  -8   6   3       16.97       17.25      3.31 o 
  -7   6   3        0.34        0.16      1.16 o 
  -6   6   3       99.47      119.49      1.99 o 
  -5   6   3       14.15       19.69      1.54 o 
  -4   6   3      118.36      128.85      3.89 o 
  -3   6   3        3.23        4.21      0.83 o 
  -2   6   3       19.07       33.91      0.97 o 
  -1   6   3      138.68      135.65      3.89 o 
   0   6   3       11.57       16.29      1.02 o 
   1   6   3       10.12        9.35      1.57 o 
   2   6   3      484.83      446.42      7.77 o 
   3   6   3      202.51      229.33      5.71 o 
   4   6   3      574.37      557.32      9.35 o 
   5   6   3      285.52      294.56      4.84 o 
   6   6   3       45.58       43.28      1.65 o 
   7   6   3       17.87       14.00      1.37 o 
   8   6   3        3.19        4.80      0.90 o 
   9   6   3        0.03        0.66      0.72 o 
  10   6   3        1.06        1.11      0.61 o 
 -11   7   3        5.07        5.03      0.61 o 
 -10   7   3        3.03        2.13      0.68 o 
  -9   7   3       21.96       24.26      1.51 o 
  -8   7   3       85.88       86.04      2.63 o 
  -7   7   3        3.57        2.15      1.29 o 
  -6   7   3       63.79       50.51      1.91 o 
  -5   7   3      102.92      109.74      2.84 o 
  -4   7   3      132.96      138.70      2.45 o 
  -3   7   3      142.43      154.45      6.45 o 
  -2   7   3       70.42       74.35      2.73 o 
  -1   7   3      139.62      118.34      4.01 o 
   0   7   3       56.30       45.20      1.59 o 
   1   7   3        2.62        3.97      2.07 o 
   2   7   3        9.46        8.35      2.07 o 
   3   7   3       24.38       27.19      1.35 o 
   4   7   3      246.52      252.32      6.78 o 
   5   7   3      502.77      469.99      6.24 o 
   6   7   3      107.27      101.85      2.98 o 
   7   7   3      217.91      225.20      4.03 o 
   8   7   3       26.10       31.86      1.64 o 
   9   7   3      134.63      147.83      2.65 o 
  10   7   3       22.94       23.65      1.08 o 
 -10   8   3       35.31       39.04      1.03 o 
  -9   8   3       27.86       28.51      1.91 o 
  -8   8   3       40.89       41.33      1.90 o 
  -7   8   3      120.09      122.14      2.41 o 
  -6   8   3        7.00        7.91      1.15 o 
  -5   8   3      110.71      110.95      6.00 o 
  -4   8   3      207.67      169.49      7.53 o 
  -3   8   3        1.95        1.68      1.19 o 
  -2   8   3      171.78      199.54      2.54 o 
  -1   8   3       33.32       30.05      1.39 o 
   0   8   3      358.18      326.69      4.73 o 
   1   8   3       87.25       93.97      2.32 o 
   2   8   3       70.61       72.11      2.05 o 
   3   8   3      397.33      381.60      5.52 o 
   4   8   3       54.36       51.93      2.65 o 
   5   8   3       73.18       64.09      2.37 o 
   6   8   3      357.16      422.67      9.51 o 
   7   8   3        0.23        0.48      1.08 o 
   8   8   3      101.19       97.93      2.31 o 
   9   8   3       59.19       64.61      1.49 o 
 -10   9   3       13.74        9.76      0.91 o 
  -9   9   3       52.46       57.85      1.57 o 
  -8   9   3        0.22       -0.17      0.86 o 
  -7   9   3        1.17        2.14      1.32 o 
  -6   9   3       65.24       58.14      2.28 o 
  -5   9   3       83.89       75.24      2.63 o 
  -4   9   3       82.06       70.90      2.51 o 
  -3   9   3       64.16       60.33      2.00 o 
  -2   9   3      277.65      274.65      5.13 o 
  -1   9   3      669.78      652.77      6.82 o 
   0   9   3      135.92      122.65      2.13 o 
   1   9   3      332.83      348.72      9.08 o 
   2   9   3      197.18      186.85      3.42 o 
   3   9   3        1.57        0.97      1.47 o 
   4   9   3      238.41      236.75      4.80 o 
   5   9   3        9.15        9.56      1.05 o 
   6   9   3       65.59       76.46      2.84 o 
   7   9   3       47.59       48.54      2.44 o 
   8   9   3       23.83       24.05      1.14 o 
  -9  10   3       14.11       15.63      1.24 o 
  -8  10   3       20.24       15.72     10.17 o 
  -7  10   3        0.91       -0.45      1.05 o 
  -6  10   3       45.33       41.76      3.56 o 
  -5  10   3      316.18      312.70      4.88 o 
  -4  10   3        1.88        2.96      1.18 o 
  -3  10   3        1.95        4.40      1.04 o 
  -2  10   3      389.50      356.16      3.70 o 
  -1  10   3       35.58       35.94      1.20 o 
   0  10   3      131.57      142.91      2.60 o 
   1  10   3        0.55        0.74      1.10 o 
   2  10   3      144.58      130.92      3.68 o 
   3  10   3       18.82       15.89      1.46 o 
   4  10   3        8.26        6.66      1.73 o 
   5  10   3       12.80       16.66      1.13 o 
   6  10   3       17.46       18.28      1.00 o 
   7  10   3        0.88        1.53      0.76 o 
   8  10   3       45.06       43.76      1.16 o 
  -8  11   3        2.03        1.82      0.91 o 
  -7  11   3       40.38       36.31      1.37 o 
  -6  11   3       15.25       12.39      1.22 o 
  -5  11   3       20.79       20.68      1.65 o 
  -4  11   3      169.47      159.90      3.50 o 
  -3  11   3        1.11        2.37      0.92 o 
  -2  11   3        7.41        9.04      0.91 o 
  -1  11   3       68.39       66.20      1.52 o 
   0  11   3      116.38      115.51      2.80 o 
   1  11   3       37.98       39.56      2.25 o 
   2  11   3       96.04       84.72      6.04 o 
   3  11   3       38.02       34.71      1.89 o 
   4  11   3        1.62        2.19      0.92 o 
   5  11   3        8.05        9.41      1.08 o 
   6  11   3        2.89        1.78      0.68 o 
   7  11   3        9.81       14.31      1.08 o 
  -7  12   3       42.74       41.03      3.14 o 
  -6  12   3        0.63       -0.16      0.79 o 
  -5  12   3       31.94       31.50      1.55 o 
  -4  12   3       10.53        9.91      1.17 o 
  -3  12   3       17.04       16.30      0.93 o 
  -2  12   3        0.26        0.09      1.15 o 
  -1  12   3       28.17       26.86      1.16 o 
   0  12   3       13.11       13.59      1.10 o 
   1  12   3       30.59       25.36      1.98 o 
   2  12   3        1.39        2.05      1.20 o 
   3  12   3       74.96       75.23      3.47 o 
   4  12   3       12.96       10.87      0.84 o 
   5  12   3       50.73       56.08      1.58 o 
   6  12   3       34.30       34.40      1.49 o 
  -6  13   3       73.02       69.47      1.82 o 
  -5  13   3       10.05        9.25      0.90 o 
  -4  13   3       16.20       16.62      1.11 o 
  -3  13   3       48.44       45.74      1.57 o 
  -2  13   3        5.08        6.67      0.96 o 
  -1  13   3       27.77       29.35      1.53 o 
   0  13   3        1.77        0.98      0.84 o 
   1  13   3       13.24       13.61      1.19 o 
   2  13   3      151.80      157.08      2.95 o 
   3  13   3        0.50       -0.73      0.73 o 
   4  13   3       81.71       76.18      3.56 o 
  -4  14   3       24.36       23.32      1.32 o 
  -3  14   3       21.23       27.64      1.36 o 
  -2  14   3       83.64       84.57      1.84 o 
  -1  14   3       24.09       23.12      1.18 o 
   0  14   3       35.13       38.88      1.43 o 
   1  14   3       96.55       88.45      5.21 o 
   2  14   3       23.20       26.40      1.02 o 
   3  14   3      119.66      130.25      2.48 o 
 -12   0   4       29.69       31.59      1.57 o 
 -11   0   4        0.12        0.91      1.24 o 
 -10   0   4       25.65       24.56      2.07 o 
  -9   0   4      117.69      120.83      4.05 o 
  -8   0   4      351.03      348.25      6.95 o 
  -7   0   4       34.84       54.09      2.98 o 
  -6   0   4       15.33       15.63      1.74 o 
  -5   0   4     1592.01     1410.54     11.66 o 
  -4   0   4     4486.73     5434.26     19.02 o 
  -3   0   4     3163.53     3011.63     14.14 o 
  -2   0   4      292.28      278.37      4.47 o 
  -1   0   4       35.59       30.76      1.90 o 
   0   0   4      179.15      177.06     10.42 o 
   1   0   4       96.20       84.85      2.65 o 
   2   0   4      617.57      638.20      6.62 o 
   3   0   4      397.25      394.98      5.21 o 
   4   0   4       38.66       43.00      2.23 o 
   5   0   4     1439.97     1407.48     13.15 o 
   6   0   4      117.52      111.55      3.67 o 
   7   0   4      241.96      220.90      5.75 o 
   8   0   4      148.72      166.09      3.36 o 
   9   0   4       25.78       26.55      1.98 o 
  10   0   4       22.54       20.68      1.57 o 
 -12   1   4       33.88       30.19      0.83 o 
 -11   1   4       12.53       14.16      0.90 o 
 -10   1   4       66.50       68.06      2.10 o 
  -9   1   4       50.84       56.46      2.08 o 
  -8   1   4        0.81       -0.35      2.23 o 
  -7   1   4       59.89       57.76      2.05 o 
  -6   1   4       22.45       18.77      1.82 o 
  -5   1   4       15.66        9.76      1.65 o 
  -4   1   4     4522.43     4644.19     59.59 o 
  -3   1   4      223.02      272.66      7.90 o 
  -2   1   4      161.55      137.99      2.14 o 
  -1   1   4      322.68      305.62      3.45 o 
   0   1   4       43.86       36.02      1.29 o 
   1   1   4     1121.33      994.03      5.62 o 
   2   1   4      111.65      128.00      2.63 o 
   3   1   4        0.83        5.29      0.79 o 
   4   1   4      291.91      263.07      4.04 o 
   5   1   4        3.78        7.82      1.00 o 
   6   1   4      335.52      290.70      3.50 o 
   7   1   4       12.09        9.66      0.87 o 
   8   1   4       44.68       51.13      1.62 o 
   9   1   4       47.58       47.88      1.44 o 
  10   1   4       20.14       23.89      1.11 o 
 -12   2   4        1.08        0.74      0.48 o 
 -11   2   4        7.44        6.60      0.95 o 
 -10   2   4        1.57        1.38      1.20 o 
  -9   2   4        5.44        5.93      1.21 o 
  -8   2   4        5.64        5.54      1.82 o 
  -7   2   4        0.07        0.05      1.53 o 
  -6   2   4        0.68        0.48      1.09 o 
  -5   2   4       11.39        5.06      1.08 o 
  -4   2   4      262.13      318.84      4.45 o 
  -3   2   4     2273.91     2360.04      9.09 o 
  -2   2   4       71.42       78.17      1.67 o 
  -1   2   4       17.60       28.66      0.87 o 
   0   2   4      774.35      709.28      8.72 o 
   1   2   4        0.11        1.40      0.75 o 
   2   2   4       71.21       94.92      4.05 o 
   3   2   4      319.77      371.98     16.66 o 
   4   2   4      564.44      524.40      5.34 o 
   5   2   4       16.59       12.69      0.82 o 
   6   2   4      557.84      481.36      5.17 o 
   7   2   4      184.54      161.02      2.42 o 
   8   2   4       19.15       13.57      0.88 o 
   9   2   4        3.03        2.91      0.93 o 
  10   2   4       11.87       10.58      0.81 o 
 -12   3   4       13.28       12.02      0.87 o 
 -11   3   4        0.87        0.84      0.91 o 
 -10   3   4       10.23        8.68      1.14 o 
  -9   3   4       23.62       23.57      1.42 o 
  -8   3   4        5.00        5.38      1.74 o 
  -7   3   4        2.46        1.88      1.51 o 
  -6   3   4       85.97       78.60      2.34 o 
  -5   3   4        0.37        0.84      0.90 o 
  -4   3   4       45.18       56.98      1.36 o 
  -3   3   4       15.66       11.73      0.73 o 
  -2   3   4       78.19       81.18      2.12 o 
  -1   3   4      479.76      498.68     27.62 o 
   0   3   4       62.43       78.73      2.65 o 
   1   3   4      112.84      103.79      3.23 o 
   2   3   4       21.04       25.17      1.28 o 
   3   3   4      373.84      366.43      8.06 o 
   4   3   4       19.02       24.73      1.90 o 
   5   3   4       41.28       40.92      1.28 o 
   6   3   4      524.65      462.77      4.76 o 
   7   3   4       30.11       22.48      1.10 o 
   8   3   4        0.13        0.96      0.75 o 
   9   3   4        2.11        2.34      0.64 o 
  10   3   4        1.06        0.58      0.64 o 
 -12   4   4       25.44       24.48      1.16 o 
 -11   4   4        4.60        3.39      0.58 o 
 -10   4   4       97.91      107.35      3.80 o 
  -9   4   4       12.57       11.80      1.06 o 
  -8   4   4       24.05       24.61      1.28 o 
  -7   4   4       24.20       17.18      1.40 o 
  -6   4   4      296.01      327.16     13.69 o 
  -5   4   4        4.10        3.93      1.07 o 
  -4   4   4        2.45        1.93      0.71 o 
  -3   4   4      253.43      258.35      2.71 o 
  -2   4   4      243.11      231.60      2.66 o 
  -1   4   4      574.73      648.29     14.80 o 
   0   4   4     1522.68     1524.09     11.50 o 
   1   4   4      101.01      121.65      3.72 o 
   2   4   4       24.33       20.26      1.82 o 
   3   4   4      309.07      313.60      4.34 o 
   4   4   4      147.52      156.14      4.38 o 
   5   4   4      468.84      425.63      4.39 o 
   6   4   4       13.77       13.02      1.20 o 
   7   4   4       80.73       74.78      2.23 o 
   8   4   4       83.74       92.85      2.37 o 
   9   4   4        1.35        1.64      0.68 o 
  10   4   4       55.28       66.32      2.15 o 
 -11   5   4       64.61       71.48      1.90 o 
 -10   5   4       33.26       33.20      1.47 o 
  -9   5   4      106.08      107.45      2.12 o 
  -8   5   4        1.10        1.48      1.07 o 
  -7   5   4      513.24      522.07      4.98 o 
  -6   5   4       55.98       60.04      1.79 o 
  -5   5   4       94.83       96.04      2.88 o 
  -4   5   4       31.33       22.92      1.15 o 
  -3   5   4        2.27        2.23      0.99 o 
  -2   5   4      428.65      444.26     17.82 o 
  -1   5   4      706.72      748.49      6.41 o 
   0   5   4      536.27      558.56      7.44 o 
   1   5   4      312.21      263.24      5.62 o 
   2   5   4      311.43      318.56      6.53 o 
   3   5   4      121.97      147.46      4.47 o 
   4   5   4       78.81       82.58      2.09 o 
   5   5   4        2.51        2.64      0.97 o 
   6   5   4       26.39       23.84      1.15 o 
   7   5   4       69.12       61.45      2.42 o 
   8   5   4       51.13       43.85      1.44 o 
   9   5   4       38.05       39.56      1.11 o 
  10   5   4       35.31       34.49      1.32 o 
 -11   6   4       73.78       77.54      1.63 o 
 -10   6   4        6.28        6.49      0.94 o 
  -9   6   4       16.59       16.63      1.33 o 
  -8   6   4       87.30       92.44      2.12 o 
  -7   6   4        2.82        3.39      1.11 o 
  -6   6   4      224.26      214.58      2.73 o 
  -5   6   4      155.71      164.33      5.66 o 
  -4   6   4       82.58       82.97      1.81 o 
  -3   6   4       12.37       11.38      1.05 o 
  -2   6   4      594.99      579.07      6.70 o 
  -1   6   4     1478.37     1573.96     11.91 o 
   0   6   4      342.02      342.88      6.37 o 
   1   6   4      243.24      241.49      5.79 o 
   2   6   4      862.85      895.98     11.25 o 
   3   6   4      215.78      214.98      3.02 o 
   4   6   4      239.09      237.85      8.27 o 
   5   6   4       98.21      118.28      3.30 o 
   6   6   4       12.18       10.18      1.41 o 
   7   6   4      124.02      141.15      5.83 o 
   8   6   4       57.69       56.53      1.90 o 
   9   6   4       33.80       34.34      1.26 o 
 -11   7   4        1.23        1.32      0.74 o 
 -10   7   4       11.05        8.29      0.77 o 
  -9   7   4       27.52       26.28      1.90 o 
  -8   7   4       27.16       27.73      1.67 o 
  -7   7   4       39.76       43.19      1.61 o 
  -6   7   4       50.75       44.93      1.41 o 
  -5   7   4       44.37       44.21      1.88 o 
  -4   7   4       23.84       29.93      2.85 o 
  -3   7   4        5.08        3.97      1.23 o 
  -2   7   4       25.53       31.31      1.21 o 
  -1   7   4      532.80      589.16      7.77 o 
   0   7   4        0.04       -0.33      1.82 o 
   1   7   4      281.95      289.37      3.70 o 
   2   7   4       62.86       62.69      1.88 o 
   3   7   4      309.27      323.05      7.19 o 
   4   7   4      156.22      147.38      5.42 o 
   5   7   4       39.45       38.61      2.55 o 
   6   7   4        0.67       -0.35      2.07 o 
   7   7   4        0.94        0.84      1.08 o 
   8   7   4       22.62       22.95      1.31 o 
   9   7   4        3.42        2.66      0.61 o 
 -10   8   4        0.39        0.44      0.54 o 
  -9   8   4       15.37       13.16      1.08 o 
  -8   8   4       12.27       12.38      1.29 o 
  -7   8   4       41.34       44.41      1.53 o 
  -6   8   4        3.01        2.14      1.26 o 
  -5   8   4        0.02        0.55      2.56 o 
  -4   8   4        1.84        1.02      1.11 o 
  -3   8   4      233.15      231.53      4.88 o 
  -2   8   4        6.60       10.02      1.18 o 
  -1   8   4      134.71      133.23      3.18 o 
   0   8   4        3.77        5.36      0.91 o 
   1   8   4      147.46      137.65      2.32 o 
   2   8   4        0.22        1.26      1.19 o 
   3   8   4     1159.31     1024.35     16.13 o 
   4   8   4       15.48       10.58      1.19 o 
   5   8   4       10.76       13.86      1.42 o 
   6   8   4        0.09        0.44      0.94 o 
   7   8   4        7.79        7.04      1.08 o 
   8   8   4        7.30        8.85      0.88 o 
  -9   9   4        2.10        0.78      0.94 o 
  -8   9   4        9.78        9.92      1.65 o 
  -7   9   4       25.16       27.45      1.58 o 
  -6   9   4       16.79       14.11      1.39 o 
  -5   9   4      178.67      161.46     10.59 o 
  -4   9   4      243.14      226.16      4.37 o 
  -3   9   4        3.94        4.77      1.07 o 
  -2   9   4      201.96      208.60      2.84 o 
  -1   9   4       48.24       47.41      1.49 o 
   0   9   4        0.05        0.16      1.03 o 
   1   9   4       25.81       33.94      1.64 o 
   2   9   4        5.64        8.51      1.22 o 
   3   9   4        2.07        1.40      1.21 o 
   4   9   4        1.09        1.41      1.13 o 
   5   9   4        0.26        0.91      0.97 o 
   6   9   4       36.64       36.86      1.62 o 
   7   9   4        4.55        5.13      0.90 o 
   8   9   4        6.06        6.85      0.61 o 
  -9  10   4        2.72        2.32      0.83 o 
  -8  10   4       20.99       17.66     11.04 o 
  -7  10   4       40.85       43.39      1.62 o 
  -6  10   4       66.14       71.88      2.34 o 
  -5  10   4       47.62       55.89      1.81 o 
  -4  10   4      206.98      206.70      2.86 o 
  -3  10   4      588.61      531.97      6.21 o 
  -2  10   4        2.08        1.11      0.83 o 
  -1  10   4        8.75       10.61      1.39 o 
   0  10   4       63.92       53.88      2.54 o 
   1  10   4        9.24        8.26      0.99 o 
   2  10   4        5.86        2.89      1.47 o 
   3  10   4       59.73       67.83      4.02 o 
   4  10   4       18.83       24.23      1.06 o 
   5  10   4      210.79      195.80      3.33 o 
   6  10   4        1.14        0.94      0.75 o 
   7  10   4       86.77       93.38      1.63 o 
  -8  11   4        0.32        0.58      0.91 o 
  -7  11   4        1.21        0.58      0.76 o 
  -6  11   4       11.79       11.94      0.92 o 
  -5  11   4        0.81        1.28      0.89 o 
  -4  11   4      346.37      355.19      9.90 o 
  -3  11   4        5.40        3.14      0.87 o 
  -2  11   4       49.27       51.25      1.32 o 
  -1  11   4      197.49      190.72      2.71 o 
   0  11   4        4.96        4.10      0.93 o 
   1  11   4      155.41      150.54      6.08 o 
   2  11   4        0.14       -0.04      1.22 o 
   3  11   4       30.64       35.53      1.42 o 
   4  11   4       65.52       66.75      1.75 o 
   5  11   4        1.05        1.01      0.75 o 
   6  11   4      105.97      100.83      5.21 o 
  -7  12   4        0.26        0.99      0.83 o 
  -6  12   4       15.29       14.67      0.96 o 
  -5  12   4       70.32       70.55      1.96 o 
  -4  12   4        3.78        4.67      0.87 o 
  -3  12   4       45.46       47.86      1.54 o 
  -2  12   4      114.16      111.10      2.89 o 
  -1  12   4        9.84       10.05      0.87 o 
   0  12   4      103.14       96.38      2.07 o 
   1  12   4        6.00        5.76      1.17 o 
   2  12   4       37.95       37.85      1.75 o 
   3  12   4        6.89        6.22      0.93 o 
   4  12   4       17.67       17.03      1.65 o 
   5  12   4      122.50      127.69      2.56 o 
  -5  13   4        2.05        1.74      0.91 o 
  -4  13   4       26.62       31.92      1.90 o 
  -3  13   4        1.21        0.04      1.03 o 
  -2  13   4        8.40        7.27      0.93 o 
  -1  13   4        1.25       -0.45      0.83 o 
   0  13   4        4.65        4.46      1.01 o 
   1  13   4        2.37        2.73      0.94 o 
   2  13   4       13.30       13.22      1.78 o 
   3  13   4        3.59        4.30      0.99 o 
   4  13   4       36.39       36.55      1.32 o 
  -2  14   4        5.39        5.38      0.99 o 
  -1  14   4       16.23       16.35      0.90 o 
   0  14   4       12.40       13.41      0.85 o 
   1  14   4        7.72        8.85      0.99 o 
 -12   1   5        4.53        2.66      0.53 o 
 -11   1   5       18.22       12.93      0.95 o 
 -10   1   5        0.08        0.54      0.96 o 
  -9   1   5        3.27        4.86      1.20 o 
  -8   1   5        0.72        1.43      1.31 o 
  -7   1   5       20.42       20.36      1.78 o 
  -6   1   5       53.22       46.94      1.99 o 
  -5   1   5       69.37       74.35      3.14 o 
  -4   1   5     1128.57     1127.08     29.32 o 
  -3   1   5      258.41      238.39      3.21 o 
  -2   1   5      343.99      353.82      6.82 o 
  -1   1   5       44.16       42.69      2.19 o 
   0   1   5      444.93      498.06      5.38 o 
   1   1   5       50.82       51.60      2.36 o 
   2   1   5      136.86      156.22      3.89 o 
   3   1   5        4.48        5.38      1.74 o 
   4   1   5        7.36        9.42      0.84 o 
   5   1   5       74.80       59.82      1.30 o 
   6   1   5      339.25      309.94      3.14 o 
   7   1   5        0.31        0.87      1.00 o 
   8   1   5       23.33       21.85      1.84 o 
   9   1   5        1.97        1.90      0.76 o 
  10   1   5       29.40       33.73      0.93 o 
 -12   2   5        6.68        5.29      0.74 o 
 -11   2   5       23.84       25.14      0.99 o 
 -10   2   5        1.86        1.37      0.82 o 
  -9   2   5       36.93       35.77      2.85 o 
  -8   2   5       45.84       45.03      2.02 o 
  -7   2   5       15.71        9.90      1.49 o 
  -6   2   5       63.58       68.58      4.55 o 
  -5   2   5      415.39      473.71      7.28 o 
  -4   2   5        9.62       14.75      1.14 o 
  -3   2   5       60.54       45.30      1.51 o 
  -2   2   5       12.14       10.68      2.15 o 
  -1   2   5       90.59       77.82      3.06 o 
   0   2   5      541.75      534.93      5.14 o 
   1   2   5     1233.14     1225.12     35.64 o 
   2   2   5      309.04      299.16      8.02 o 
   3   2   5       34.61       35.54      2.81 o 
   4   2   5     1126.74     1068.66     15.02 o 
   5   2   5      478.59      422.08      6.32 o 
   6   2   5      123.36      119.14      2.21 o 
   7   2   5       59.87       43.09      1.35 o 
   8   2   5       12.18       10.99      0.97 o 
   9   2   5       86.98       95.93      1.99 o 
  10   2   5        0.33        0.91      0.74 o 
 -11   3   5        0.29        1.04      0.79 o 
 -10   3   5       51.16       55.66      3.02 o 
  -9   3   5       34.60       36.72      1.43 o 
  -8   3   5        8.72        8.63      1.14 o 
  -7   3   5      189.86      184.65     10.13 o 
  -6   3   5        0.34        2.37      1.43 o 
  -5   3   5       11.70       11.66      2.15 o 
  -4   3   5      109.43      121.11      2.48 o 
  -3   3   5       20.51       32.66      2.69 o 
  -2   3   5       55.73       50.16      3.10 o 
  -1   3   5      404.33      389.21      4.33 o 
   0   3   5      284.50      271.48      5.62 o 
   1   3   5      967.98      869.61     29.85 o 
   2   3   5      381.34      395.53     25.97 o 
   3   3   5      575.55      643.57     38.41 o 
   4   3   5      105.34      108.67      1.98 o 
   5   3   5      695.85      667.28     14.21 o 
   6   3   5       75.28       61.64      2.08 o 
   7   3   5       29.42       29.26      1.13 o 
   8   3   5      156.04      157.69      2.03 o 
   9   3   5        8.73        9.48      0.69 o 
 -11   4   5       15.45       15.55      1.05 o 
 -10   4   5        3.13        2.10      0.96 o 
  -9   4   5       16.84       17.15      1.37 o 
  -8   4   5       71.17       70.88      2.51 o 
  -7   4   5       63.15       69.98      2.37 o 
  -6   4   5      199.88      210.43      4.71 o 
  -5   4   5        0.37        2.49      1.59 o 
  -4   4   5       37.25       35.73      1.55 o 
  -3   4   5      268.43      268.33      9.35 o 
  -2   4   5       83.07       95.47      5.75 o 
  -1   4   5      496.95      525.66     12.69 o 
   0   4   5       53.54       49.22      3.43 o 
   1   4   5      421.73      420.59     28.78 o 
   2   4   5      255.22      259.87     11.58 o 
   3   4   5       28.16       25.90      1.40 o 
   4   4   5      519.63      484.28      4.17 o 
   5   4   5      116.83      107.15      2.40 o 
   6   4   5       29.83       33.59      1.15 o 
   7   4   5       77.50       72.79      3.18 o 
   8   4   5       40.41       43.36      1.34 o 
   9   4   5       84.58       92.67      1.90 o 
 -11   5   5        4.07        5.27      0.79 o 
 -10   5   5       18.72       17.86      1.74 o 
  -9   5   5        2.08        1.65      1.05 o 
  -8   5   5        0.24        0.97      1.02 o 
  -7   5   5       19.17       20.24      1.30 o 
  -6   5   5        2.80        4.28      1.02 o 
  -5   5   5        2.74        2.91      1.09 o 
  -4   5   5       11.16       17.65      1.37 o 
  -3   5   5       34.56       29.11      2.23 o 
  -2   5   5        4.87        2.89      1.98 o 
  -1   5   5       24.16       24.35      1.90 o 
   0   5   5      112.16      117.37      2.76 o 
   1   5   5        0.16       -1.26      1.78 o 
   2   5   5        0.91        1.01      1.58 o 
   3   5   5        2.74        1.57      1.02 o 
   4   5   5       27.60       28.50      1.26 o 
   5   5   5        0.93        1.06      0.99 o 
   6   5   5        0.04        0.60      0.89 o 
   7   5   5        0.87        1.90      0.89 o 
   8   5   5        9.82        8.61      0.80 o 
   9   5   5        1.30        1.26      0.51 o 
 -11   6   5        6.26        5.13      0.79 o 
 -10   6   5        1.28        1.57      1.08 o 
  -9   6   5        0.69        0.97      1.07 o 
  -8   6   5       42.62       46.54      1.63 o 
  -7   6   5       11.12       11.17      1.14 o 
  -6   6   5       36.28       36.95      1.32 o 
  -5   6   5        9.45       11.20      1.02 o 
  -4   6   5        0.93        3.02      1.09 o 
  -3   6   5       27.41       26.55      1.08 o 
  -2   6   5        9.02       13.04      1.09 o 
  -1   6   5       15.26       10.79      1.21 o 
   0   6   5      109.40       98.76      2.29 o 
   1   6   5       50.15       49.91      1.76 o 
   2   6   5      501.39      473.54     10.50 o 
   3   6   5       55.90       69.98      3.38 o 
   4   6   5       76.82       76.21      3.17 o 
   5   6   5        0.17        0.28      1.09 o 
   6   6   5        1.64        0.72      0.77 o 
   7   6   5        8.94        9.74      0.95 o 
   8   6   5        0.11        0.21      0.76 o 
   9   6   5        0.04        0.17      0.74 o 
 -10   7   5       23.11       23.49      1.41 o 
  -9   7   5        4.41        5.22      2.07 o 
  -8   7   5        0.11        0.04      1.20 o 
  -7   7   5       68.78       78.28      1.96 o 
  -6   7   5        1.90        3.09      1.13 o 
  -5   7   5       47.16       45.62      3.14 o 
  -4   7   5        1.41        0.72      1.14 o 
  -3   7   5        0.23        1.44      1.39 o 
  -2   7   5       84.73       73.07      2.04 o 
  -1   7   5       70.78       67.41      2.24 o 
   0   7   5       16.43       19.74      1.57 o 
   1   7   5       66.76       68.01      1.68 o 
   2   7   5       10.08       13.87      1.12 o 
   3   7   5      723.25      786.36     15.88 o 
   4   7   5        2.98        4.03      1.22 o 
   5   7   5      203.00      231.21      4.30 o 
   6   7   5      110.04      119.42      4.30 o 
   7   7   5       47.13       53.72      3.06 o 
   8   7   5       71.89       77.70      1.64 o 
 -10   8   5        1.12        0.17      0.83 o 
  -9   8   5       11.70       10.62      0.85 o 
  -8   8   5       15.13       14.28      2.19 o 
  -7   8   5        2.14        2.86      1.20 o 
  -6   8   5      120.64      119.77      5.71 o 
  -5   8   5       33.11       35.03      1.96 o 
  -4   8   5        2.83        4.98      1.13 o 
  -3   8   5      177.53      174.05      3.73 o 
  -2   8   5        9.14        9.69      1.07 o 
  -1   8   5      149.70      136.49      3.75 o 
   0   8   5        1.72        0.58      1.04 o 
   1   8   5      104.00      103.06      2.18 o 
   2   8   5      207.34      184.14      4.17 o 
   3   8   5       15.70       19.71      2.03 o 
   4   8   5      414.81      489.12     24.85 o 
   5   8   5       58.10       52.00      1.67 o 
   6   8   5       16.95       14.60      0.96 o 
   7   8   5      183.02      198.32      3.89 o 
   8   8   5        9.56        9.78      0.58 o 
  -9   9   5        7.75        6.07      0.73 o 
  -8   9   5        0.30        0.59      0.90 o 
  -7   9   5       69.89       72.75      2.27 o 
  -6   9   5        0.10        1.29      1.22 o 
  -5   9   5       16.46       15.76      1.61 o 
  -4   9   5      324.17      322.22      5.91 o 
  -3   9   5      123.86      113.74      2.51 o 
  -2   9   5      178.64      166.08      2.58 o 
  -1   9   5       53.45       46.60      1.75 o 
   0   9   5       57.95       57.43      2.34 o 
   1   9   5       64.55       62.57      1.68 o 
   2   9   5       56.97       62.16      2.01 o 
   3   9   5       19.67       25.69      1.38 o 
   4   9   5        5.30        2.52      1.34 o 
   5   9   5       30.54       34.05      1.77 o 
   6   9   5      113.17      117.08      1.74 o 
   7   9   5        1.75        2.32      0.74 o 
  -8  10   5       32.29       29.94      1.49 o 
  -7  10   5       35.57       39.45      1.12 o 
  -6  10   5       24.72       22.81      1.16 o 
  -5  10   5        0.90        1.08      0.97 o 
  -4  10   5       55.62       49.49      1.44 o 
  -3  10   5       13.43       14.28      1.01 o 
  -2  10   5       37.26       38.85      1.67 o 
  -1  10   5        0.23        0.44      1.02 o 
   0  10   5       97.11      100.37      2.31 o 
   1  10   5        3.24        3.25      1.10 o 
   2  10   5        2.35        5.09      1.29 o 
   3  10   5        0.06        0.22      0.93 o 
   4  10   5       19.65       21.41      1.11 o 
   5  10   5        4.45        3.60      0.88 o 
   6  10   5       16.43       17.76      0.91 o 
  -7  11   5       14.87       12.22      0.79 o 
  -6  11   5       53.39       51.32      1.28 o 
  -5  11   5        0.26        0.66      0.83 o 
  -4  11   5        0.05       -0.25      0.86 o 
  -3  11   5       25.07       27.30      1.31 o 
  -2  11   5       31.80       34.47      1.20 o 
  -1  11   5       10.51        9.85      0.89 o 
   0  11   5       73.50       68.39      1.61 o 
   1  11   5       11.36       11.37      1.46 o 
   2  11   5        1.13        0.23      1.08 o 
   3  11   5        1.10        1.79      0.93 o 
   4  11   5        6.57        3.68      3.35 o 
   5  11   5        2.81        3.14      0.99 o 
  -6  12   5        0.12        0.00      0.91 o 
  -5  12   5       29.85       28.26      1.32 o 
  -4  12   5        0.08       -1.19      1.57 o 
  -3  12   5        8.79        6.96      1.17 o 
  -2  12   5        0.39       -1.06      1.23 o 
  -1  12   5       24.75       24.30      0.96 o 
   0  12   5       29.77       30.33      1.57 o 
   1  12   5       48.63       52.13      1.87 o 
   2  12   5       42.38       42.84      1.58 o 
   3  12   5       15.39       17.62      1.57 o 
   4  12   5       29.93       32.91      1.41 o 
  -4  13   5        5.72        8.10      0.91 o 
  -3  13   5        2.27        2.98      1.08 o 
  -2  13   5        5.05        5.79      1.08 o 
  -1  13   5       11.46        6.37      1.16 o 
   0  13   5       80.02       84.11      2.23 o 
   1  13   5       54.96       55.57      1.98 o 
   2  13   5       28.05       32.25      1.49 o 
 -11   0   6       63.40       68.02      3.68 o 
 -10   0   6       31.15       33.16      2.15 o 
  -9   0   6       17.21       17.20      2.07 o 
  -8   0   6        6.29        7.64      1.31 o 
  -7   0   6      237.50      233.01     14.64 o 
  -6   0   6       61.23       71.66      2.54 o 
  -5   0   6      702.33      741.90      8.39 o 
  -4   0   6      126.43      142.16      4.05 o 
  -3   0   6      194.84      180.54      4.88 o 
  -2   0   6       18.53       21.67      2.07 o 
  -1   0   6      292.59      310.79      6.45 o 
   0   0   6      218.84      224.37      5.46 o 
   1   0   6      109.34      103.95      3.80 o 
   2   0   6       53.28       56.20      1.93 o 
   3   0   6      678.77      675.59      6.61 o 
   4   0   6       28.58       26.78      1.85 o 
   5   0   6       63.56       54.02      1.84 o 
   6   0   6      202.41      216.72      3.29 o 
   7   0   6        3.41        5.87      1.49 o 
   8   0   6        0.45        0.41      1.16 o 
   9   0   6       52.09       57.23      1.82 o 
 -11   1   6        0.42        0.69      0.56 o 
 -10   1   6       12.25       13.54      0.94 o 
  -9   1   6        0.85        0.62      1.20 o 
  -8   1   6        7.31        6.95      1.02 o 
  -7   1   6       22.85       22.44      1.14 o 
  -6   1   6      793.69      807.49      7.81 o 
  -5   1   6       76.39       80.43      2.04 o 
  -4   1   6        7.11        1.05      1.12 o 
  -3   1   6      104.77       98.08      3.56 o 
  -2   1   6       39.29       34.07      2.23 o 
  -1   1   6      151.12      122.15      4.14 o 
   1   1   6       57.14       58.80      2.89 o 
   2   1   6      203.82      183.31      2.67 o 
   3   1   6      139.18      125.16      1.70 o 
   4   1   6       14.68       14.17      0.85 o 
   5   1   6       47.68       43.88      1.37 o 
   6   1   6        4.76        4.72      0.87 o 
   7   1   6       39.39       44.91      1.56 o 
   8   1   6       73.15       82.10      3.93 o 
   9   1   6       10.30       11.24      0.73 o 
 -11   2   6        1.27        1.49      0.60 o 
 -10   2   6        8.25        8.70      0.82 o 
  -9   2   6        0.97        0.52      0.77 o 
  -8   2   6        1.08        0.50      1.29 o 
  -7   2   6        2.93        1.97      1.37 o 
  -6   2   6      318.44      340.17      5.15 o 
  -5   2   6      363.64      406.12      4.23 o 
  -4   2   6       60.77       52.71      1.25 o 
  -3   2   6        0.18       -0.25      1.74 o 
  -2   2   6      107.13       88.32      3.47 o 
  -1   2   6        3.64        3.89      2.07 o 
   0   2   6        1.77        6.53      1.98 o 
   1   2   6      216.11      222.96      5.38 o 
   2   2   6       89.59       84.94      1.92 o 
   3   2   6        7.67        9.11      0.87 o 
   4   2   6      950.46      849.24     13.54 o 
   5   2   6       87.02       71.96      2.46 o 
   6   2   6        4.51        1.86      0.83 o 
   7   2   6       20.50       23.09      1.46 o 
   8   2   6        1.61        1.74      0.79 o 
   9   2   6        7.96        7.69      0.91 o 
 -11   3   6       13.63       12.41      0.73 o 
 -10   3   6        0.03        0.17      0.72 o 
  -9   3   6        0.09       -0.66      0.75 o 
  -8   3   6       38.35       43.27      1.65 o 
  -7   3   6        0.09        0.75      1.23 o 
  -6   3   6        0.03        0.68      1.08 o 
  -5   3   6       79.84       86.34      2.37 o 
  -4   3   6        0.35        1.68      1.00 o 
  -3   3   6      190.70      177.01      3.50 o 
  -2   3   6        2.42        1.41      1.74 o 
  -1   3   6      105.77       94.61      3.89 o 
   0   3   6        6.12        5.29      2.40 o 
   1   3   6        9.97        9.28      1.20 o 
   2   3   6       22.83       27.29      1.26 o 
   3   3   6       48.40       50.76      1.33 o 
   4   3   6      154.96      148.79      2.54 o 
   5   3   6       99.81       87.67      1.74 o 
   6   3   6       16.14       13.68      0.98 o 
   7   3   6        5.14        5.08      0.79 o 
   8   3   6       11.62       14.65      1.35 o 
   9   3   6        0.24       -0.74      0.74 o 
 -11   4   6        0.90        1.03      0.61 o 
 -10   4   6        1.78        1.49      0.67 o 
  -9   4   6       17.32       20.77      1.65 o 
  -8   4   6       21.34       18.94      1.58 o 
  -7   4   6        7.56        6.57      1.40 o 
  -6   4   6        5.68        5.41      1.12 o 
  -5   4   6       39.33       44.61      1.65 o 
  -4   4   6       91.59       91.47      1.80 o 
  -3   4   6        0.46       -1.13      1.15 o 
  -2   4   6      618.09      679.11      5.97 o 
  -1   4   6        0.52        1.82      1.10 o 
   0   4   6       10.57       12.10      0.94 o 
   1   4   6      223.36      218.00      3.69 o 
   2   4   6        2.79        2.90      0.95 o 
   3   4   6      199.27      177.80      4.41 o 
   4   4   6       26.35       21.80      1.11 o 
   5   4   6       14.85       14.89      1.27 o 
   6   4   6       93.41      104.83      3.70 o 
   7   4   6       24.50       27.12      1.16 o 
   8   4   6       54.18       60.90      1.21 o 
 -10   5   6       12.10       14.37      1.53 o 
  -9   5   6       39.18       39.78      1.69 o 
  -8   5   6       37.09       42.09      1.96 o 
  -7   5   6        0.05       -1.24      1.27 o 
  -6   5   6        0.18        1.41      1.86 o 
  -5   5   6       22.35       27.22      1.40 o 
  -4   5   6        4.54        4.13      1.38 o 
  -3   5   6      497.65      495.59     11.74 o 
  -2   5   6        0.41        3.21      1.14 o 
  -1   5   6       50.57       54.34      1.50 o 
   0   5   6      423.94      412.39      3.73 o 
   1   5   6       42.98       38.52      2.05 o 
   2   5   6      132.85      126.50      3.05 o 
   3   5   6        1.02        1.32      1.35 o 
   4   5   6        3.08        3.18      1.02 o 
   5   5   6      148.62      149.20      2.73 o 
   6   5   6        1.37        2.85      0.72 o 
   7   5   6       64.86       68.43      4.71 o 
   8   5   6        6.46        6.37      0.56 o 
 -10   6   6        5.10        4.29      0.64 o 
  -9   6   6       17.14       19.68      1.74 o 
  -8   6   6        7.14        4.55      1.17 o 
  -7   6   6       23.20       26.07      1.35 o 
  -6   6   6       48.39       52.78      1.67 o 
  -5   6   6        1.98        2.38      1.11 o 
  -4   6   6      194.00      177.99      3.85 o 
  -3   6   6       47.06       45.12      2.00 o 
  -2   6   6      161.82      177.88      4.68 o 
  -1   6   6      362.42      336.19      4.33 o 
   0   6   6       97.09       99.18      2.70 o 
   1   6   6      201.17      196.46      5.91 o 
   2   6   6        0.08        1.35      1.43 o 
   3   6   6       35.77       37.53      2.13 o 
   4   6   6       22.33       23.63      1.44 o 
   5   6   6       13.03       18.20      1.04 o 
   6   6   6       89.17       86.32      2.36 o 
   7   6   6        0.32       -0.04      0.76 o 
   8   6   6        5.74        5.13      0.83 o 
 -10   7   6       18.26       14.31      1.20 o 
  -9   7   6        0.33       -0.41      1.16 o 
  -8   7   6       23.19       21.07      2.32 o 
  -7   7   6       25.17       24.73      1.14 o 
  -6   7   6        0.05        0.65      1.31 o 
  -5   7   6        7.73       10.25      1.40 o 
  -4   7   6       13.18       10.69      1.40 o 
  -3   7   6      172.76      166.78      2.97 o 
  -2   7   6       58.73       57.61      2.31 o 
  -1   7   6       56.38       48.34      1.96 o 
   0   7   6       94.97       93.19      2.00 o 
   1   7   6        4.53        2.95      0.90 o 
   2   7   6      213.24      209.19     15.88 o 
   3   7   6       33.38       33.41      2.15 o 
   4   7   6       12.25       15.53      1.27 o 
   5   7   6       15.04       14.50      1.13 o 
   6   7   6        0.62        0.06      0.90 o 
   7   7   6       10.45       10.07      0.81 o 
  -9   8   6        7.65        5.95      0.91 o 
  -8   8   6        0.91       -0.25      1.32 o 
  -7   8   6        7.58        7.65      1.08 o 
  -6   8   6        0.06       -0.72      1.17 o 
  -5   8   6       51.38       53.21      4.55 o 
  -4   8   6       40.83       45.21      2.19 o 
  -3   8   6      170.65      169.03      3.08 o 
  -2   8   6        9.68       10.73      1.33 o 
  -1   8   6       31.83       29.37      1.35 o 
   0   8   6        4.39        5.39      1.00 o 
   1   8   6      642.37      596.63      9.67 o 
   2   8   6        4.60        7.97      1.62 o 
   3   8   6        0.02        1.39      1.49 o 
   4   8   6        6.71        7.92      1.16 o 
   5   8   6        0.39        0.02      0.83 o 
   6   8   6        4.88        7.32      1.41 o 
   7   8   6        1.63        1.82      0.74 o 
  -8   9   6        9.62        7.11      1.08 o 
  -7   9   6       28.20       23.62      1.14 o 
  -6   9   6       82.43       86.74      2.31 o 
  -5   9   6       55.81       51.01      2.13 o 
  -4   9   6       64.96       67.18      3.35 o 
  -3   9   6        7.85        8.64      1.37 o 
  -2   9   6        1.27        2.28      1.02 o 
  -1   9   6        0.56        0.49      0.94 o 
   0   9   6       13.26       13.74      1.18 o 
   1   9   6        7.89        6.35      0.95 o 
   2   9   6        1.22        1.08      1.90 o 
   3   9   6       25.45       24.81      2.65 o 
   4   9   6       13.00       13.86      1.17 o 
   5   9   6        0.55        1.55      0.74 o 
   6   9   6        5.08        4.30      0.91 o 
  -7  10   6       20.27       19.86      1.12 o 
  -6  10   6        1.28        1.94      0.88 o 
  -5  10   6      132.53      137.75      5.25 o 
  -4  10   6       21.16       22.04      1.66 o 
  -3  10   6       27.04       24.94      1.69 o 
  -2  10   6       10.64       10.99      1.15 o 
  -1  10   6       47.82       42.69      1.62 o 
   0  10   6       20.99       18.71      1.01 o 
   1  10   6       57.12       67.10      4.26 o 
   2  10   6        0.12       -1.16      1.74 o 
   3  10   6       87.03       93.12      2.30 o 
   4  10   6       31.26       33.82      2.94 o 
   5  10   6       36.30       35.56      1.41 o 
  -6  11   6       77.20       77.65      2.77 o 
  -5  11   6       35.30       43.12      2.40 o 
  -4  11   6        0.25        0.37      0.94 o 
  -3  11   6       74.99       84.06      2.37 o 
  -2  11   6       18.96       16.83      1.29 o 
  -1  11   6       27.88       29.90      1.19 o 
   0  11   6        3.99        5.52      1.05 o 
   1  11   6        0.11       -1.16      1.41 o 
   2  11   6       45.52       44.24      2.32 o 
   3  11   6       49.84       48.79      2.15 o 
   4  11   6       25.68       23.82      1.16 o 
  -5  12   6        2.27        2.56      0.91 o 
  -4  12   6       43.33       43.32      1.37 o 
  -3  12   6        5.72        6.72      1.65 o 
  -2  12   6       26.19       24.15      1.57 o 
  -1  12   6        4.62        3.71      0.87 o 
   0  12   6        2.60        4.22      1.24 o 
   1  12   6        3.00        2.23      1.16 o 
   2  12   6        7.65        6.78      0.99 o 
 -11   1   7        0.56        0.62      0.53 o 
 -10   1   7        2.86        3.07      0.87 o 
  -9   1   7        0.86        1.92      0.68 o 
  -8   1   7       14.71       16.94      1.05 o 
  -7   1   7       49.64       45.26      1.75 o 
  -6   1   7      212.52      199.34      2.88 o 
  -5   1   7        3.09        1.99      0.93 o 
  -4   1   7       39.77       39.15      1.71 o 
  -3   1   7        0.20        1.53      0.74 o 
  -2   1   7       20.43       23.73      1.02 o 
  -1   1   7       78.98       82.04      1.32 o 
   0   1   7        8.91        9.99      0.73 o 
   1   1   7        8.10        9.11      0.80 o 
   2   1   7       24.94       26.89      1.06 o 
   3   1   7        0.01        0.26      0.79 o 
   4   1   7      312.06      295.35      4.30 o 
   5   1   7       21.06       20.73      1.13 o 
   6   1   7        8.77        9.34      1.25 o 
   7   1   7       18.39       22.16      1.31 o 
   8   1   7       14.16       14.59      0.79 o 
 -11   2   7        0.13        0.17      0.74 o 
 -10   2   7        8.92       10.28      1.41 o 
  -9   2   7        6.43        5.99      0.86 o 
  -8   2   7        0.55       -0.35      0.81 o 
  -7   2   7       76.22       79.47      1.68 o 
  -6   2   7      120.23      117.80      2.46 o 
  -5   2   7       49.80       51.51      1.72 o 
  -4   2   7        6.68        7.03      0.95 o 
  -3   2   7        0.36        0.61      0.69 o 
  -2   2   7      327.39      314.61      6.11 o 
  -1   2   7       53.04       53.61      1.04 o 
   0   2   7      276.32      258.22      4.54 o 
   1   2   7      104.41      101.78      2.72 o 
   2   2   7      167.73      162.16      3.58 o 
   3   2   7      602.93      566.86     11.06 o 
   4   2   7        0.15        1.03      0.79 o 
   5   2   7       41.98       36.75      1.38 o 
   6   2   7        6.14        6.84      0.97 o 
   7   2   7       20.77       20.43      1.17 o 
   8   2   7        6.00        5.21      0.83 o 
 -10   3   7        3.29        4.48      0.65 o 
  -9   3   7       17.75       17.28      1.50 o 
  -8   3   7       18.03       22.19      1.32 o 
  -7   3   7        4.29        3.44      1.02 o 
  -6   3   7       23.23       21.81      1.01 o 
  -5   3   7       34.77       33.83      1.20 o 
  -4   3   7        2.33        3.03      1.01 o 
  -3   3   7      230.22      243.89      5.04 o 
  -2   3   7        0.31        0.55      0.75 o 
  -1   3   7      549.26      524.60      3.65 o 
   0   3   7        3.42        3.17      0.73 o 
   1   3   7      109.95      121.73      2.06 o 
   2   3   7      388.18      371.69      3.50 o 
   3   3   7      254.91      247.55      3.12 o 
   4   3   7       50.75       45.53      1.34 o 
   5   3   7       18.77       19.69      1.27 o 
   6   3   7       50.06       48.32      1.42 o 
   7   3   7       78.81       91.56      1.85 o 
 -10   4   7       12.35       10.85      0.72 o 
  -9   4   7       35.10       36.75      1.94 o 
  -8   4   7       20.50       19.19      1.21 o 
  -7   4   7        0.38        0.49      0.97 o 
  -6   4   7        3.10        1.86      0.93 o 
  -5   4   7       41.59       41.68      1.75 o 
  -4   4   7       64.49       67.64      1.51 o 
  -3   4   7       14.09       15.86      1.01 o 
  -2   4   7       17.59       17.00      1.26 o 
  -1   4   7       11.44       10.99      0.85 o 
   0   4   7      163.83      155.43      2.66 o 
   1   4   7       65.90       56.45      1.86 o 
   2   4   7       85.84       74.15      1.77 o 
   3   4   7        2.76        0.78      1.21 o 
   4   4   7       84.21       85.06      2.06 o 
   5   4   7       41.88       41.64      1.16 o 
   6   4   7       89.00       92.29      1.72 o 
   7   4   7       25.19       29.99      1.36 o 
 -10   5   7        0.15       -0.58      0.79 o 
  -9   5   7        1.22        0.26      0.81 o 
  -8   5   7        0.10       -0.82      0.82 o 
  -7   5   7        0.27        0.72      0.85 o 
  -6   5   7        4.18        2.68      1.06 o 
  -5   5   7        0.68        0.06      1.10 o 
  -4   5   7        0.01        0.44      0.93 o 
  -3   5   7       26.41       26.94      1.46 o 
  -2   5   7       12.54       13.06      1.18 o 
  -1   5   7        1.35        1.14      1.08 o 
   0   5   7        0.71        1.62      0.93 o 
   1   5   7        4.55        3.81      0.95 o 
   2   5   7       42.33       34.70      1.57 o 
   3   5   7        0.31       -0.51      1.25 o 
   4   5   7        3.26        3.23      0.92 o 
   5   5   7        0.57        1.31      0.78 o 
   6   5   7        0.27       -0.23      0.73 o 
   7   5   7       15.83       13.73      0.99 o 
  -9   6   7        6.76        5.55      0.75 o 
  -8   6   7        2.52        1.77      0.95 o 
  -7   6   7        7.87        7.65      0.95 o 
  -6   6   7        0.21       -1.22      1.22 o 
  -5   6   7        0.08        2.56      1.90 o 
  -4   6   7       23.88       27.83      1.51 o 
  -3   6   7        1.54        0.89      1.16 o 
  -2   6   7       14.30       14.78      1.18 o 
  -1   6   7        4.00        4.79      1.41 o 
   0   6   7      174.14      165.96      4.42 o 
   1   6   7        6.29        3.07      1.03 o 
   2   6   7       53.90       51.33      2.35 o 
   3   6   7        5.55        6.79      1.11 o 
   4   6   7       16.46       17.84      1.01 o 
   5   6   7        9.84       10.83      0.97 o 
   6   6   7        2.67        3.70      0.85 o 
  -9   7   7        7.27        9.59      0.99 o 
  -8   7   7       18.09       20.92      1.65 o 
  -7   7   7        0.58        0.08      0.99 o 
  -6   7   7        0.94        0.25      1.32 o 
  -5   7   7       25.87       28.01      1.72 o 
  -4   7   7        9.09       10.27      2.69 o 
  -3   7   7       84.78       84.19      2.60 o 
  -2   7   7        2.27        2.51      1.54 o 
  -1   7   7       18.54       22.43      1.35 o 
   0   7   7       30.44       34.92      1.52 o 
   1   7   7      319.29      336.48      4.76 o 
   2   7   7       88.57      100.25      3.01 o 
   3   7   7       45.89       46.54      2.21 o 
   4   7   7       74.29       83.59      2.61 o 
   5   7   7        0.83        1.98      0.75 o 
   6   7   7       46.43       52.18      1.90 o 
  -8   8   7       10.72       11.74      1.16 o 
  -7   8   7       24.99       27.51      2.36 o 
  -6   8   7       21.32       24.94      1.82 o 
  -5   8   7       58.06       69.18      2.33 o 
  -4   8   7       13.42       15.88      1.45 o 
  -3   8   7       25.69       28.43      1.55 o 
  -2   8   7        9.82       11.39      1.17 o 
  -1   8   7        0.10       -1.04      1.04 o 
   0   8   7       76.61       72.20      2.40 o 
   1   8   7      115.35      127.98      3.39 o 
   2   8   7       99.00      117.43      3.01 o 
   3   8   7       98.42       97.98      2.54 o 
   4   8   7       13.55       14.32      1.19 o 
   5   8   7      115.84      132.49      3.23 o 
  -7   9   7        0.04        0.39      0.62 o 
  -6   9   7       85.08       89.99      3.04 o 
  -5   9   7        0.21        0.59      0.91 o 
  -4   9   7       47.79       47.07      3.04 o 
  -3   9   7        1.44        3.14      1.17 o 
  -2   9   7        0.06        0.54      1.11 o 
  -1   9   7       32.13       32.68      1.40 o 
   0   9   7        0.10       -0.30      0.97 o 
   1   9   7        0.83       -1.82      1.82 o 
   2   9   7       61.90       67.65      3.31 o 
   3   9   7        0.01        1.24      1.57 o 
   4   9   7       78.82       75.82      2.48 o 
  -6  10   7        0.48       -0.03      0.83 o 
  -5  10   7       14.60       15.58      1.11 o 
  -4  10   7        4.11        4.11      0.99 o 
  -3  10   7        2.24        2.00      0.99 o 
  -2  10   7       22.89       22.81      1.82 o 
  -1  10   7       20.54       23.15      1.31 o 
   0  10   7        0.98        0.80      1.11 o 
   1  10   7        2.60        1.57      1.65 o 
   2  10   7        0.07        1.01      0.93 o 
   3  10   7        9.71        8.48      0.76 o 
  -5  11   7        3.99        3.22      0.69 o 
  -4  11   7        3.69        4.28      0.82 o 
  -3  11   7        0.72       -0.68      0.85 o 
  -2  11   7       24.94       23.31      1.45 o 
  -1  11   7        0.02        0.46      0.87 o 
   0  11   7        0.37        2.15      1.24 o 
   1  11   7        0.78        0.08      1.08 o 
   2  11   7        3.25        3.23      0.91 o 
 -10   0   8        3.79        5.46      0.91 o 
  -9   0   8       19.58       20.84      1.74 o 
  -8   0   8        4.42        6.08      1.11 o 
  -7   0   8       64.45       49.77      2.23 o 
  -6   0   8       20.43       18.77      1.49 o 
  -5   0   8       79.14       76.70      7.28 o 
  -4   0   8        5.55        7.19      1.74 o 
  -3   0   8       92.62       86.47      2.63 o 
  -2   0   8       82.46       75.39      2.73 o 
  -1   0   8        0.40        1.31      1.07 o 
   0   0   8       92.95       88.21      2.12 o 
   1   0   8       89.46       74.75      1.73 o 
   2   0   8       11.87       13.74      1.17 o 
   3   0   8       15.22       16.10      1.55 o 
   4   0   8       67.00       73.62      2.51 o 
   5   0   8       19.80       19.80      1.40 o 
   6   0   8       29.19       32.20      2.15 o 
   7   0   8       39.60       42.01      1.49 o 
 -10   1   8        0.04        0.04      0.64 o 
  -9   1   8        6.80        7.70      0.74 o 
  -8   1   8       56.77       50.78      1.18 o 
  -7   1   8       66.39       68.99      1.48 o 
  -6   1   8        2.67        3.35      0.89 o 
  -5   1   8        3.26        1.86      0.93 o 
  -4   1   8       23.14       22.25      1.31 o 
  -3   1   8        0.00        0.96      1.36 o 
  -2   1   8        7.20        7.68      0.81 o 
  -1   1   8       38.73       33.29      1.23 o 
   0   1   8       14.65       13.57      0.71 o 
   1   1   8       82.46       79.34      2.30 o 
   2   1   8       80.41       70.45      1.44 o 
   3   1   8       43.28       48.31      1.36 o 
   4   1   8        2.33        0.72      0.87 o 
   5   1   8        1.85        2.18      0.70 o 
   6   1   8       48.49       53.29      1.25 o 
   7   1   8        5.16        6.12      0.74 o 
 -10   2   8        1.53        1.41      0.58 o 
  -9   2   8        5.89        5.31      0.67 o 
  -8   2   8       98.24       97.62      2.66 o 
  -7   2   8       18.20       14.22      1.09 o 
  -6   2   8       12.66       12.42      0.99 o 
  -5   2   8        0.04        0.11      1.10 o 
  -4   2   8       11.29       10.58      1.54 o 
  -3   2   8        0.43        0.44      0.98 o 
  -2   2   8        8.97        9.11      0.86 o 
  -1   2   8       72.25       61.97      1.56 o 
   0   2   8       12.22       10.29      0.71 o 
   1   2   8       41.64       42.93      1.13 o 
   2   2   8      427.85      388.11      3.47 o 
   3   2   8        0.02        1.77      0.80 o 
   4   2   8        0.05       -0.76      0.76 o 
   5   2   8       16.02       18.76      0.88 o 
   6   2   8        1.32        2.35      1.00 o 
  -9   3   8        0.77        0.40      0.78 o 
  -8   3   8        4.10        4.10      0.81 o 
  -7   3   8       43.45       38.11      1.56 o 
  -6   3   8        0.12       -0.32      0.87 o 
  -5   3   8       20.84       18.95      1.40 o 
  -4   3   8       22.96       21.70      1.20 o 
  -3   3   8       22.62       21.67      1.09 o 
  -2   3   8        2.10        2.45      0.95 o 
  -1   3   8       14.49       11.10      0.88 o 
   0   3   8        5.71        5.78      0.75 o 
   1   3   8       18.95       19.58      1.27 o 
   2   3   8        1.17        1.14      0.77 o 
   3   3   8      120.19      115.33      1.87 o 
   4   3   8       24.46       26.99      0.95 o 
   5   3   8        1.12        1.16      0.63 o 
   6   3   8       24.59       24.76     13.52 o 
  -9   4   8        0.36        0.31      0.69 o 
  -8   4   8        1.17       -0.11      0.82 o 
  -7   4   8        8.89        8.78      0.98 o 
  -6   4   8        5.08        4.15      0.89 o 
  -5   4   8       32.79       38.91      1.59 o 
  -4   4   8      107.08      108.03      2.54 o 
  -3   4   8        3.05        5.03      1.08 o 
  -2   4   8       34.94       35.01      1.55 o 
  -1   4   8       20.56       19.83      1.40 o 
   0   4   8       14.04       15.99      1.29 o 
   1   4   8       64.20       56.30      1.57 o 
   2   4   8       34.07       34.26      1.35 o 
   3   4   8        0.41       -0.78      0.78 o 
   4   4   8       13.74       15.28      0.92 o 
   5   4   8       62.31       67.66      1.99 o 
   6   4   8       16.21       17.28      1.08 o 
  -9   5   8        0.54        1.98      0.83 o 
  -8   5   8        3.67        4.63      1.32 o 
  -7   5   8        4.72        5.87      1.57 o 
  -6   5   8        2.95        5.57      1.57 o 
  -5   5   8       71.18       68.51      2.08 o 
  -4   5   8       25.37       25.58      1.48 o 
  -3   5   8        0.29        0.06      1.05 o 
  -2   5   8      103.80      102.99      2.38 o 
  -1   5   8      106.88      109.29      3.27 o 
   0   5   8        2.31       -0.37      1.25 o 
   1   5   8        4.76        5.51      0.95 o 
   2   5   8       24.39       21.02      1.06 o 
   3   5   8       52.25       54.31      2.50 o 
   4   5   8       26.04       26.26      1.19 o 
   5   5   8        8.65       10.27      0.74 o 
  -8   6   8        4.43        5.29      1.08 o 
  -7   6   8        2.98        4.05      1.49 o 
  -6   6   8       14.15       14.87      1.23 o 
  -5   6   8        6.15        7.90      1.20 o 
  -4   6   8        6.13        6.73      1.06 o 
  -3   6   8      123.86      119.51      3.43 o 
  -2   6   8        1.61        2.60      0.91 o 
  -1   6   8       15.28       17.60      1.62 o 
   0   6   8       46.65       41.65      2.40 o 
   1   6   8       14.89       17.65      1.66 o 
   2   6   8        0.29        1.19      0.92 o 
   3   6   8        7.84        7.01      1.53 o 
   4   6   8       17.97       17.35      1.22 o 
   5   6   8       16.80       18.02      0.83 o 
  -8   7   8        2.57        3.14      0.83 o 
  -7   7   8        9.27        9.76      1.32 o 
  -6   7   8        5.81        6.66      1.03 o 
  -5   7   8        3.64        1.59      1.02 o 
  -4   7   8       53.06       53.73      2.19 o 
  -3   7   8        0.29        1.68      0.90 o 
  -2   7   8       23.24       24.89      1.36 o 
  -1   7   8       71.81       70.11      2.43 o 
   0   7   8       50.88       47.68      2.13 o 
   1   7   8       13.13       14.25      1.41 o 
   2   7   8       11.44       10.15      1.78 o 
   3   7   8        2.67        2.33      1.03 o 
   4   7   8       11.25        9.79      0.74 o 
  -7   8   8        2.84        2.36      0.70 o 
  -6   8   8       43.13       50.56      1.55 o 
  -5   8   8       66.89       70.56      1.63 o 
  -4   8   8        1.22       -0.12      0.86 o 
  -3   8   8        2.64        3.07      1.13 o 
  -2   8   8        5.17        4.90      0.96 o 
  -1   8   8      136.48      129.25      2.77 o 
   0   8   8       25.43       26.05      1.62 o 
   1   8   8        5.87        6.27      1.17 o 
   2   8   8       14.88       16.73      1.82 o 
   3   8   8        0.02        0.24      0.90 o 
   4   8   8        0.01       -0.83      0.83 o 
  -6   9   8        6.29        6.12      1.08 o 
  -5   9   8        0.16       -1.08      1.08 o 
  -4   9   8        0.07        0.78      0.90 o 
  -3   9   8        5.20        5.39      0.84 o 
  -2   9   8        4.79        5.32      0.86 o 
  -1   9   8        3.88        1.75      1.15 o 
   0   9   8        2.60        0.33      1.65 o 
   1   9   8       15.24       18.77      1.90 o 
   2   9   8        0.86        0.91      1.24 o 
  -4  10   8        0.40        0.08      0.79 o 
  -3  10   8       15.07       13.66      1.08 o 
  -2  10   8       22.69       21.92      1.41 o 
  -1  10   8       12.20       16.04      1.24 o 
   0  10   8        1.60        4.14      1.24 o 
   1  10   8        2.31        2.07      0.99 o 
  -9   1   9       19.08       19.35      1.08 o 
  -8   1   9       17.25       17.34      0.86 o 
  -7   1   9        2.35        2.13      0.72 o 
  -6   1   9        1.07       -0.82      0.82 o 
  -5   1   9        0.14        0.27      1.03 o 
  -4   1   9        0.40        0.67      1.26 o 
  -3   1   9       15.94       14.39      1.52 o 
  -2   1   9        1.55        3.17      0.93 o 
  -1   1   9       11.61       10.70      0.78 o 
   0   1   9       14.41       14.23      0.80 o 
   1   1   9       25.39       28.04      0.97 o 
   2   1   9      121.09      119.48      2.47 o 
   3   1   9       20.00       18.03      0.85 o 
   4   1   9        0.03        0.69      0.55 o 
   5   1   9       10.13       11.84      1.70 o 
  -8   2   9       56.80       57.98      1.24 o 
  -7   2   9        2.43        3.85      0.72 o 
  -6   2   9        1.20        2.45      0.92 o 
  -5   2   9       15.96       22.48      1.29 o 
  -4   2   9       50.14       49.36      2.25 o 
  -3   2   9        6.19        6.36      1.35 o 
  -2   2   9       49.53       43.21      1.59 o 
  -1   2   9       34.80       30.62      1.18 o 
   0   2   9        0.70        0.38      0.70 o 
   1   2   9      240.91      239.98      3.69 o 
   2   2   9       15.53       15.42      0.88 o 
   3   2   9        0.95        0.92      0.65 o 
   4   2   9        9.81        9.40      0.71 o 
   5   2   9        1.39        1.37      0.67 o 
  -8   3   9        1.20        0.91      0.99 o 
  -7   3   9       26.10       30.52      2.07 o 
  -6   3   9        4.06        3.46      1.14 o 
  -5   3   9       30.98       27.95      1.72 o 
  -4   3   9       29.59       31.46      1.87 o 
  -3   3   9       97.93       95.71      2.79 o 
  -2   3   9        8.75       10.43      1.04 o 
  -1   3   9        3.90        3.20      0.91 o 
   0   3   9      165.87      160.30      2.38 o 
   1   3   9       18.35       12.31      0.94 o 
   2   3   9        0.93        0.99      0.75 o 
   3   3   9       47.99       46.00      1.07 o 
   4   3   9        0.09       -0.10      0.90 o 
   5   3   9       44.79       45.15      1.57 o 
  -8   4   9        2.97        2.23      0.99 o 
  -7   4   9        0.03        0.83      1.16 o 
  -6   4   9       14.59       15.53      1.90 o 
  -5   4   9        3.76        4.71      1.22 o 
  -4   4   9        4.46        5.71      1.21 o 
  -3   4   9        7.56        7.52      1.27 o 
  -2   4   9       25.48       22.91      1.54 o 
  -1   4   9       23.82       20.96      1.28 o 
   0   4   9        0.03       -0.13      0.90 o 
   1   4   9        0.67        0.21      0.86 o 
   2   4   9       39.76       39.51      1.65 o 
   3   4   9        0.06       -0.50      0.77 o 
   4   4   9       48.29       45.63      1.28 o 
  -8   5   9        0.00       -0.83      0.83 o 
  -7   5   9        0.21        0.41      1.08 o 
  -6   5   9        0.10        2.65      1.32 o 
  -5   5   9        3.55        3.38      1.11 o 
  -4   5   9        0.06        0.00      1.17 o 
  -3   5   9        0.34       -0.90      2.77 o 
  -2   5   9        1.06        1.32      1.25 o 
  -1   5   9        4.61        4.22      1.98 o 
   0   5   9        4.97        3.53      0.94 o 
   1   5   9        1.19        0.68      0.83 o 
   2   5   9        6.70        5.74      0.86 o 
   3   5   9        0.52        0.03      0.68 o 
   4   5   9        1.22        1.90      0.95 o 
  -7   6   9        4.32        4.55      0.99 o 
  -6   6   9       11.11       12.16      1.41 o 
  -5   6   9        0.53        0.33      1.32 o 
  -4   6   9        1.26        0.66      1.11 o 
  -3   6   9        0.09       -1.09      1.09 o 
  -2   6   9       29.33       33.49      2.89 o 
  -1   6   9       23.92       23.07      1.70 o 
   0   6   9       13.92       12.85      1.37 o 
   1   6   9        3.98        6.67      1.15 o 
   2   6   9       17.28       17.42      1.25 o 
   3   6   9        1.59        1.21      0.79 o 
  -6   7   9        1.40       -0.95      2.85 o 
  -5   7   9       22.66       19.82      1.08 o 
  -4   7   9        0.01        0.58      1.28 o 
  -3   7   9        0.15       -1.17      1.17 o 
  -2   7   9       33.99       42.86      1.77 o 
  -1   7   9       44.99       48.52      6.57 o 
   0   7   9       64.44       71.69      2.08 o 
   1   7   9        0.80        1.33      0.93 o 
   2   7   9       10.17       14.05      2.56 o 
  -4   8   9        0.63        0.37      0.88 o 
  -3   8   9        2.23        2.15      1.24 o 
  -2   8   9        1.97       -0.16      1.16 o 
  -1   8   9       59.56       68.62      3.27 o 
   0   8   9        0.47        0.78      0.96 o 
   1   8   9       36.86       41.93      1.98 o 
  -7   0  10       10.50       10.42      1.08 o 
  -6   0  10        6.16        7.77      1.32 o 
  -5   0  10        5.20        3.89      1.49 o 
  -4   0  10        7.51        8.27      1.82 o 
  -3   0  10       19.85       17.47      1.45 o 
  -2   0  10       25.91       28.09      1.41 o 
  -1   0  10        3.94        1.01      1.13 o 
   0   0  10       13.46       16.17      1.03 o 
   1   0  10       40.49       40.07      4.26 o 
   2   0  10        3.28        2.65      1.24 o 
   3   0  10        3.33        2.65      0.99 o 
  -7   1  10        0.44        1.74      0.99 o 
  -6   1  10        2.19        2.57      0.90 o 
  -5   1  10        1.37        2.44      1.05 o 
  -4   1  10       15.28       18.22      1.46 o 
  -3   1  10        3.21        3.97      1.13 o 
  -2   1  10        0.44        0.94      0.86 o 
  -1   1  10        6.48        5.72      0.89 o 
   0   1  10       72.58       72.92      1.46 o 
   1   1  10        0.08       -0.38      0.86 o 
   2   1  10        3.81        5.27      0.74 o 
   3   1  10        1.58        1.94      0.76 o 
  -7   2  10        0.03        0.91      0.99 o 
  -6   2  10        2.20        1.20      0.88 o 
  -5   2  10        4.68        5.58      1.11 o 
  -4   2  10        2.22        3.51      1.17 o 
  -3   2  10       14.47       12.96      1.35 o 
  -2   2  10        6.06        4.63      0.89 o 
  -1   2  10       32.19       34.66      1.31 o 
   0   2  10       60.70       56.28      1.54 o 
   1   2  10       16.29       15.16      0.97 o 
   2   2  10        0.56        0.08      0.76 o 
   3   2  10        2.37        1.57      0.99 o 
  -6   3  10       11.09       11.16      1.41 o 
  -5   3  10        1.58        0.39      0.96 o 
  -4   3  10        0.64        0.26      1.01 o 
  -3   3  10       11.36       12.94      1.29 o 
  -2   3  10        0.03        0.26      0.84 o 
  -1   3  10        4.94        5.53      1.11 o 
   0   3  10       10.93       10.05      0.85 o 
   1   3  10       50.66       48.94      1.30 o 
   2   3  10        5.87        7.33      0.97 o 
  -6   4  10        7.48        5.38      1.08 o 
  -5   4  10        0.43       -0.32      0.96 o 
  -4   4  10       14.24       15.28      1.22 o 
  -3   4  10        1.58        2.72      1.01 o 
  -2   4  10        3.20        2.09      1.22 o 
  -1   4  10       15.81       14.71      1.33 o 
   0   4  10       20.72       22.31      1.34 o 
   1   4  10        0.87        1.65      0.74 o 
   2   4  10        1.00        1.90      1.08 o 
  -5   5  10        3.11        2.48      1.16 o 
  -4   5  10        4.89        5.09      1.53 o 
  -3   5  10       27.25       31.33      1.57 o 
  -2   5  10       15.93       20.45      1.33 o 
  -1   5  10        9.14        9.06      1.16 o 
   0   5  10        6.28        7.02      1.57 o 
   1   5  10        2.34        2.60      0.91 o 
  -4   6  10        5.84        5.29      1.16 o 
  -3   6  10        2.90        3.31      1.16 o 
  -2   6  10       14.32       14.34      1.08 o 
  -1   6  10        4.42        6.60      0.95 o 
   0   6  10       10.12       11.35      0.95 o 
  -4   1  11        1.03        1.82      1.16 o 
  -3   1  11        4.14        3.53      0.88 o 
  -2   1  11        0.74        0.08      1.24 o 
  -3   2  11        2.25        3.31      1.24 o 
  -2   2  11       10.51       11.08      1.32 o 
                                                 
